# Supplementary material for: (E)-1-[(2,4,6-Tri­bromo­phen­yl)diazen­yl]naphthalen-2-ol
Source: Acta Crystallogr Sect E Struct Rep Online. 2013 Jul 13;69(Pt 8):o1250. doi: 10.1107/S1600536813018977 (PMC3793751; doi:10.1107/S1600536813018977)
Supplement: Supplementary file 1 [file e-69-o1250-sup1.cif]

##############################################################################
#                                                                            #
# This CIF contains the data in a paper accepted for publication in          #
# Acta Crystallographica Section E. It conforms to the requirements of       #
# Notes for Authors for Acta Crystallographica Section E, and has been       #
# peer reviewed under the auspices of the IUCr Commission on Journals.       #
#                                                                            #
# Full details of the Crystallographic Information File format               #
# are given in the paper "The Crystallographic Information File (CIF):       #
# a New Standard Archive File for Crystallography" by S. R. Hall, F. H.      #
# Allen and I. D. Brown [Acta Cryst. (1991), A47, 655-685].                  #
#                                                                            #
# The current version of the core CIF dictionary is obtainable from          #
# ftp://ftp.iucr.org/pub/cif_core.dic.                                       #
#                                                                            #
# Software is freely available for graphical display of the structure(s)     #
# in this CIF. For information consult the CIF software page                 #
# http://www.iucr.org/resources/cif/software.                                #
#                                                                            #
# This file may be used for bona fide research purposes within the           #
# scientific community so long as proper attribution is given to the journal # 
# article from which it was obtained.                                        #
#                                                                            #
##############################################################################
data_global
_audit_creation_method     'WinGX routine-INITIALISE'
_audit_conform_dict_name     cif_core.dic
_audit_conform_dict_version     2.3
_journal_date_recd_electronic     2013-07-03
_journal_date_accepted     2013-07-09
_journal_name_full     'Acta Crystallographica, Section E'
_journal_year     2013
_journal_volume     69
_journal_issue      8
_journal_page_first     o1250
_journal_page_last     o1250
_journal_paper_category     QO
_journal_paper_doi     10.1107/S1600536813018977
_journal_coeditor_code     IS5290
_publ_contact_author_name     'Issam, Boudraa'
_publ_contact_author_address
;
Unit\'e de Recherche de Chimie de l'Environnement et Mol\'eculaire Structurale ,
(CHEMS), Facult\'e des Sciences Exactes,
D\'epartement de Chimie,
Universit\'e Constantine 1,
25000 Constantine,
Algeria.
;
_publ_contact_author_email     'issam.boudraa@gmail.com'
_publ_contact_author_fax     '00 (213) 775 26 65 58'
_publ_contact_author_phone     '00 (213) 775 26 65 58'
_publ_section_title
;
(<i>E</i>)-1-[(2,4,6-Tribromophenyl)diazenyl]naphthalen-2-ol
;
loop_
    _publ_author_name
    _publ_author_address
    'Chetioui, Souheyla'
;
Unit\'e de Recherche de Chimie de l'Environnement et Mol\'eculaire Structurale
(CHEMS), Facult\'e des Sciences Exactes,
D\'epartement de Chimie,
Universit\'e Constantine 1,
25000 Constantine,
Algeria
;
    'Boudraa, Issam'
;
Unit\'e de Recherche de Chimie de l'Environnement et Mol\'eculaire Structurale
(CHEMS), Facult\'e des Sciences Exactes,
D\'epartement de Chimie,
Universit\'e Constantine 1,
25000 Constantine,
Algeria
;
    'Bouacida, Sofiane'
;
Unit\'e de Recherche de Chimie de l'Environnement et Mol\'eculaire Structurale
(CHEMS), Facult\'e des Sciences Exactes,
D\'epartement de Chimie,
Universit\'e Constantine 1,
25000 Constantine,
Algeria
;
    'Bouchoul, Abdelkader'
;
Unit\'e de Recherche de Chimie de l'Environnement et Mol\'eculaire Structurale
(CHEMS), Facult\'e des Sciences Exactes,
D\'epartement de Chimie,
Universit\'e Constantine 1,
25000 Constantine,
Algeria
;
    'Bouaoud, Salah Eddine'
;
Unit\'e de Recherche de Chimie de l'Environnement et Mol\'eculaire Structurale
(CHEMS), Facult\'e des Sciences Exactes,
D\'epartement de Chimie,
Universit\'e Constantine 1,
25000 Constantine,
Algeria
;
data_I
_audit_creation_method     SHELXL97
_chemical_name_systematic
;
(<i>E</i>)-1-[(2,4,6-Tribromophenyl)diazenyl]naphthalen-2-ol
;
_chemical_name_common     (E)-1-((2,4,6-tribromophenyl)diazenyl)naphthalen-2-ol.
_chemical_formula_moiety     'C16 H9 Br3 N2 O'
_chemical_formula_sum     'C16 H9 Br3 N2 O'
_chemical_formula_iupac     'C16 H9 Br3 N2 O'
_chemical_formula_weight     484.98
_chemical_melting_point     422
_symmetry_cell_setting     orthorhombic
_symmetry_space_group_name_H-M     'P 21 21 21'
_symmetry_space_group_name_Hall     'P 2ac 2ab'
loop_
    _symmetry_equiv_pos_as_xyz
    'x, y, z'
    '1/2-x,-y,1/2+z'
    '1/2+x,1/2-y,-z'
    '-x,1/2+y,1/2-z'
_cell_length_a     3.9904(11)
_cell_length_b     15.689(4)
_cell_length_c     24.580(7)
_cell_angle_alpha     90
_cell_angle_beta     90
_cell_angle_gamma     90
_cell_volume     1538.8(7)
_cell_formula_units_Z     4
_cell_measurement_reflns_used     2052
_cell_measurement_theta_min     3.12
_cell_measurement_theta_max     28.64
_cell_measurement_temperature     293(2)
_exptl_crystal_description     prism
_exptl_crystal_colour     red
_exptl_crystal_size_max     0.03
_exptl_crystal_size_mid     0.02
_exptl_crystal_size_min     0.02
_exptl_crystal_density_diffrn     2.093
_exptl_crystal_density_meas     ?
_exptl_crystal_density_method     'not measured'
_exptl_crystal_F_000     928
_exptl_absorpt_coefficient_mu     7.866
_exptl_absorpt_correction_type     multi-scan
_exptl_absorpt_process_details     '(SADABS; Sheldrick, 2004)'
_exptl_absorpt_correction_T_min     0.2439
_exptl_absorpt_correction_T_max     0.3318
_exptl_special_details
;
;
_diffrn_ambient_temperature     293(2)
_diffrn_radiation_type     MoK\a
_diffrn_radiation_wavelength     0.71073
_diffrn_radiation_source     'fine-focus sealed tube'
_diffrn_radiation_monochromator     graphite
_diffrn_measurement_device_type     'Bruker APEXII CCD'
_diffrn_measurement_method     '\f and \w scans'
_diffrn_detector_area_resol_mean     ?
_diffrn_reflns_number     13143
_diffrn_reflns_av_R_equivalents     0.0464
_diffrn_reflns_av_sigmaI/netI     0.0564
_diffrn_reflns_theta_min     2.1
_diffrn_reflns_theta_max     28.29
_diffrn_reflns_theta_full     25.00
_diffrn_measured_fraction_theta_max     0.983
_diffrn_measured_fraction_theta_full     0.983
_diffrn_reflns_limit_h_min     -5
_diffrn_reflns_limit_h_max     5
_diffrn_reflns_limit_k_min     -20
_diffrn_reflns_limit_k_max     20
_diffrn_reflns_limit_l_min     -32
_diffrn_reflns_limit_l_max     32
_diffrn_standards_number     ?
_diffrn_standards_interval_count     ?
_diffrn_standards_interval_time     ?
_diffrn_standards_decay_%     ?
_refine_special_details
;
Refinement of <i>F</i>^2^ against ALL reflections. The weighted <i>R</i>-factor
<i>wR</i> and goodness of fit <i>S</i> are based on <i>F</i>^2^, conventional
<i>R</i>-factors <i>R</i> are based on <i>F</i>, with <i>F</i> set to zero for
negative <i>F</i>^2^. The threshold expression of <i>F</i>^2^ >
\s(<i>F</i>^2^) is used only for calculating <i>R</i>-factors(gt) <i>etc</i>.
and is not relevant to the choice of reflections for refinement.
<i>R</i>-factors based on <i>F</i>^2^ are statistically about twice as large
as those based on <i>F</i>, and <i>R</i>- factors based on ALL data will be
even larger.
;
_reflns_number_total     3841
_reflns_number_gt     2910
_reflns_threshold_expression     I>2\s(I)
_refine_ls_structure_factor_coef     Fsqd
_refine_ls_matrix_type     full
_refine_ls_R_factor_all     0.0568
_refine_ls_R_factor_gt     0.0338
_refine_ls_wR_factor_gt     0.0609
_refine_ls_wR_factor_ref     0.0663
_refine_ls_goodness_of_fit_ref     0.962
_refine_ls_restrained_S_all     0.962
_refine_ls_number_reflns     3841
_refine_ls_number_parameters     199
_refine_ls_number_restraints     0
_refine_ls_hydrogen_treatment     constr
_refine_ls_weighting_scheme     calc
_refine_ls_weighting_details
         'calc w=1/[\s^2^(Fo^2^)+(0.0241P)^2^+0.0000P] where P=(Fo^2^+2Fc^2^)/3'
_atom_sites_solution_hydrogens     geom
_atom_sites_solution_primary     direct
_atom_sites_solution_secondary     difmap
_refine_ls_shift/su_max     0.000
_refine_ls_shift/su_mean     0.000
_refine_diff_density_max     0.437
_refine_diff_density_min     -0.436
_refine_ls_extinction_method     none
_refine_ls_extinction_coef     ?
_refine_ls_abs_structure_details     'Flack (1983), 1553 Friedel pairs'
_refine_ls_abs_structure_Flack     0.004(13)
loop_
    _atom_type_symbol
    _atom_type_description
    _atom_type_scat_dispersion_real
    _atom_type_scat_dispersion_imag
    _atom_type_scat_source
    C C 0.0033 0.0016 'International Tables Vol C Tables 4.2.6.8 and 6.1.1.4'
    H H 0 0 'International Tables Vol C Tables 4.2.6.8 and 6.1.1.4'
    N N 0.0061 0.0033 'International Tables Vol C Tables 4.2.6.8 and 6.1.1.4'
    O O 0.0106 0.006 'International Tables Vol C Tables 4.2.6.8 and 6.1.1.4'
    Br Br -0.2901 2.4595 'International Tables Vol C Tables 4.2.6.8 and 6.1.1.4'
_computing_data_collection     'APEX2 (Bruker, 2006)'
_computing_cell_refinement     'SAINT (Bruker, 2006)'
_computing_data_reduction     'SAINT (Bruker, 2006)'
_computing_structure_solution     'SHELXS97 (Sheldrick, 2008)'
_computing_structure_refinement     'SHELXL97 (Sheldrick, 2008)'
_computing_molecular_graphics     'ORTEP-3 for Windows (Farrugia, 2012)'
_computing_publication_material     'WinGX (Farrugia, 2012)'
loop_
    _atom_site_type_symbol
    _atom_site_label
    _atom_site_fract_x
    _atom_site_fract_y
    _atom_site_fract_z
    _atom_site_U_iso_or_equiv
    _atom_site_thermal_displace_type
    _atom_site_calc_flag
    _atom_site_refinement_flags
    _atom_site_occupancy
    Br Br1 -0.12633(11) -0.15833(2) 0.00161(2) 0.03790(10)
                                                         Uani . . 1.000
    Br Br2 0.51026(12) 0.09227(3) 0.12476(2) 0.0481(2) Uani . . 1.000
    Br Br3 0.12463(15) 0.17248(3) -0.08940(2) 0.0557(2) Uani . . 1.000
    O O1 -0.4121(9) 0.02557(17) -0.18018(11) 0.0512(10) Uani . . 1.000
    N N1 -0.0964(9) -0.01183(18) -0.09266(12) 0.0352(10) Uani . . 1.000
    N N2 -0.0368(8) -0.08820(18) -0.10973(11) 0.0317(10) Uani . . 1.000
    C C1 0.0433(10) 0.0081(2) -0.04134(14) 0.0304(11) Uani . . 1.000
    C C2 0.0607(9) -0.0479(2) 0.00323(14) 0.0304(11) Uani . . 1.000
    C C3 0.2004(11) -0.0226(2) 0.05163(14) 0.0333(12) Uani . . 1.000
    C C4 0.3199(11) 0.0592(2) 0.05766(15) 0.0342(11) Uani . . 1.000
    C C5 0.2983(11) 0.1171(2) 0.01563(15) 0.0373(14) Uani . . 1.000
    C C6 0.1572(11) 0.0906(2) -0.03316(14) 0.0337(11) Uani . . 1.000
    C C7 -0.1725(10) -0.1097(2) -0.15902(14) 0.0307(11) Uani . . 1.000
    C C8 -0.3485(12) -0.0537(3) -0.19353(15) 0.0387(14) Uani . . 1.000
    C C9 -0.4639(11) -0.0836(3) -0.24475(15) 0.0432(15) Uani . . 1.000
    C C10 -0.4111(11) -0.1653(3) -0.25976(14) 0.0437(15) Uani . . 1.000
    C C11 -0.2321(11) -0.2247(3) -0.22725(14) 0.0355(11) Uani . . 1.000
    C C12 -0.1079(10) -0.1969(2) -0.17622(14) 0.0299(11) Uani . . 1.000
    C C13 0.0637(11) -0.2558(2) -0.14376(15) 0.0360(14) Uani . . 1.000
    C C14 0.1125(12) -0.3377(2) -0.16128(16) 0.0443(14) Uani . . 1.000
    C C15 -0.0059(13) -0.3643(3) -0.21170(17) 0.0487(16) Uani . . 1.000
    C C16 -0.1756(13) -0.3094(3) -0.24383(16) 0.0470(16) Uani . . 1.000
    H H1 -0.33456 0.03546 -0.14993 0.0768 Uiso . . 1.000
    H H3 0.21435 -0.06078 0.08045 0.0402 Uiso . . 1.000
    H H5 0.37633 0.17259 0.01985 0.0449 Uiso . . 1.000
    H H9 -0.57652 -0.04673 -0.26807 0.0520 Uiso . . 1.000
    H H10 -0.49596 -0.18353 -0.29301 0.0524 Uiso . . 1.000
    H H13 0.14544 -0.23913 -0.10996 0.0432 Uiso . . 1.000
    H H14 0.22647 -0.37609 -0.13916 0.0531 Uiso . . 1.000
    H H15 0.03174 -0.41991 -0.22331 0.0588 Uiso . . 1.000
    H H16 -0.25621 -0.32774 -0.27734 0.0563 Uiso . . 1.000
loop_
    _atom_site_aniso_label
    _atom_site_aniso_U_11
    _atom_site_aniso_U_22
    _atom_site_aniso_U_33
    _atom_site_aniso_U_12
    _atom_site_aniso_U_13
    _atom_site_aniso_U_23
    Br1 0.0446(2) 0.0286(2) 0.0405(2) -0.0047(2) 0.0045(2) 0.0003(2)
    Br2 0.0505(3) 0.0582(3) 0.0356(2) -0.0074(2) -0.0023(2) -0.0136(2)
    Br3 0.0867(4) 0.0324(2) 0.0481(2) -0.0006(3) 0.0002(3) 0.0081(2)
    O1 0.072(2) 0.0408(16) 0.0409(16) 0.0086(18) -0.0086(17) 0.0069(13)
    N1 0.045(2) 0.0281(16) 0.0324(16) -0.0006(16) 0.0006(17) -0.0034(13)
    N2 0.035(2) 0.0328(16) 0.0273(14) -0.0046(16) 0.0039(14) -0.0007(13)
    C1 0.031(2) 0.0277(18) 0.0324(19) 0.0023(18) 0.0052(18) -0.0024(15)
    C2 0.031(2) 0.0263(17) 0.0339(18) 0.0023(16) 0.0058(19) -0.0031(16)
    C3 0.036(2) 0.033(2) 0.031(2) 0.0011(19) 0.0048(18) 0.0007(16)
    C4 0.031(2) 0.041(2) 0.0306(19) 0.000(2) 0.0028(19) -0.0106(17)
    C5 0.047(3) 0.028(2) 0.037(2) -0.0053(19) 0.0080(19) -0.0072(16)
    C6 0.042(2) 0.0272(18) 0.0318(19) 0.001(2) 0.0068(19) 0.0040(16)
    C7 0.033(2) 0.035(2) 0.0241(18) -0.0030(19) 0.0019(17) 0.0007(16)
    C8 0.045(3) 0.036(2) 0.035(2) -0.002(2) 0.001(2) 0.0053(17)
    C9 0.044(3) 0.056(3) 0.0297(19) -0.002(2) -0.005(2) 0.0108(19)
    C10 0.048(3) 0.059(3) 0.0240(18) -0.013(3) 0.0018(18) -0.0022(19)
    C11 0.037(2) 0.045(2) 0.0245(19) -0.011(2) 0.0032(18) -0.0023(18)
    C12 0.028(2) 0.0331(19) 0.0286(18) -0.0085(19) 0.0068(17) -0.0003(15)
    C13 0.040(3) 0.038(2) 0.0301(19) -0.002(2) 0.0008(18) -0.0044(16)
    C14 0.052(3) 0.036(2) 0.045(2) 0.005(2) 0.006(2) -0.0030(19)
    C15 0.048(3) 0.041(2) 0.057(3) -0.004(2) 0.013(3) -0.015(2)
    C16 0.054(3) 0.053(3) 0.034(2) -0.014(2) 0.006(2) -0.016(2)
_geom_special_details
;
All e.s.d.'s (except the e.s.d. in the dihedral angle between two l.s. planes)
are estimated using the full covariance matrix. The cell e.s.d.'s are taken
into account individually in the estimation of e.s.d.'s in distances, angles
and torsion angles; correlations between e.s.d.'s in cell parameters are only
used when they are defined by crystal symmetry. An approximate (isotropic)
treatment of cell e.s.d.'s is used for estimating e.s.d.'s involving l.s.
planes.
;
loop_
    _geom_bond_atom_site_label_1
    _geom_bond_atom_site_label_2
    _geom_bond_site_symmetry_1
    _geom_bond_site_symmetry_2
    _geom_bond_distance
    _geom_bond_publ_flag
    Br1 C2 . . 1.887(3) no
    Br2 C4 . . 1.889(4) no
    Br3 C6 . . 1.892(3) no
    O1 C8 . . 1.311(5) no
    O1 H1 . . 0.8200 no
    N1 N2 . . 1.292(4) no
    N1 C1 . . 1.414(5) no
    N2 C7 . . 1.369(5) no
    C1 C2 . . 1.406(5) no
    C1 C6 . . 1.387(5) no
    C2 C3 . . 1.373(5) no
    C3 C4 . . 1.377(5) no
    C4 C5 . . 1.378(5) no
    C5 C6 . . 1.389(5) no
    C7 C8 . . 1.409(6) no
    C7 C12 . . 1.455(5) no
    C8 C9 . . 1.420(6) no
    C9 C10 . . 1.350(7) no
    C10 C11 . . 1.420(6) no
    C11 C16 . . 1.408(7) no
    C11 C12 . . 1.418(5) no
    C12 C13 . . 1.400(5) no
    C13 C14 . . 1.369(5) no
    C14 C15 . . 1.390(6) no
    C15 C16 . . 1.351(7) no
    C3 H3 . . 0.9300 no
    C5 H5 . . 0.9300 no
    C9 H9 . . 0.9300 no
    C10 H10 . . 0.9300 no
    C13 H13 . . 0.9300 no
    C14 H14 . . 0.9300 no
    C15 H15 . . 0.9300 no
    C16 H16 . . 0.9300 no
loop_
    _geom_angle_atom_site_label_1
    _geom_angle_atom_site_label_2
    _geom_angle_atom_site_label_3
    _geom_angle_site_symmetry_1
    _geom_angle_site_symmetry_2
    _geom_angle_site_symmetry_3
    _geom_angle
    _geom_angle_publ_flag
    C8 O1 H1 . . . 109.00 no
    N2 N1 C1 . . . 115.0(3) no
    N1 N2 C7 . . . 116.3(3) no
    N1 C1 C2 . . . 125.2(3) no
    C2 C1 C6 . . . 117.0(3) no
    N1 C1 C6 . . . 117.7(3) no
    Br1 C2 C3 . . . 116.4(2) no
    C1 C2 C3 . . . 121.0(3) no
    Br1 C2 C1 . . . 122.5(3) no
    C2 C3 C4 . . . 120.2(3) no
    Br2 C4 C5 . . . 119.9(3) no
    C3 C4 C5 . . . 120.8(3) no
    Br2 C4 C3 . . . 119.3(3) no
    C4 C5 C6 . . . 118.4(3) no
    Br3 C6 C5 . . . 117.1(2) no
    C1 C6 C5 . . . 122.5(3) no
    Br3 C6 C1 . . . 120.4(3) no
    N2 C7 C12 . . . 114.8(3) no
    C8 C7 C12 . . . 120.0(3) no
    N2 C7 C8 . . . 125.2(3) no
    O1 C8 C9 . . . 118.2(4) no
    C7 C8 C9 . . . 119.3(4) no
    O1 C8 C7 . . . 122.5(3) no
    C8 C9 C10 . . . 120.3(4) no
    C9 C10 C11 . . . 123.2(4) no
    C10 C11 C16 . . . 122.5(4) no
    C12 C11 C16 . . . 119.4(4) no
    C10 C11 C12 . . . 118.2(4) no
    C7 C12 C13 . . . 122.8(3) no
    C11 C12 C13 . . . 118.2(3) no
    C7 C12 C11 . . . 119.0(3) no
    C12 C13 C14 . . . 120.7(3) no
    C13 C14 C15 . . . 120.9(4) no
    C14 C15 C16 . . . 120.0(4) no
    C11 C16 C15 . . . 120.9(4) no
    C2 C3 H3 . . . 120.00 no
    C4 C3 H3 . . . 120.00 no
    C4 C5 H5 . . . 121.00 no
    C6 C5 H5 . . . 121.00 no
    C8 C9 H9 . . . 120.00 no
    C10 C9 H9 . . . 120.00 no
    C9 C10 H10 . . . 118.00 no
    C11 C10 H10 . . . 118.00 no
    C12 C13 H13 . . . 120.00 no
    C14 C13 H13 . . . 120.00 no
    C13 C14 H14 . . . 120.00 no
    C15 C14 H14 . . . 120.00 no
    C14 C15 H15 . . . 120.00 no
    C16 C15 H15 . . . 120.00 no
    C11 C16 H16 . . . 120.00 no
    C15 C16 H16 . . . 120.00 no
loop_
    _geom_torsion_atom_site_label_1
    _geom_torsion_atom_site_label_2
    _geom_torsion_atom_site_label_3
    _geom_torsion_atom_site_label_4
    _geom_torsion_site_symmetry_1
    _geom_torsion_site_symmetry_2
    _geom_torsion_site_symmetry_3
    _geom_torsion_site_symmetry_4
    _geom_torsion
    _geom_torsion_publ_flag
    C1 N1 N2 C7 . . . . 179.2(3) no
    N2 N1 C1 C2 . . . . -38.6(5) no
    N2 N1 C1 C6 . . . . 144.9(4) no
    N1 N2 C7 C8 . . . . 4.8(6) no
    N1 N2 C7 C12 . . . . -178.4(3) no
    N1 C1 C2 Br1 . . . . -3.5(5) no
    N1 C1 C2 C3 . . . . -179.8(4) no
    C6 C1 C2 Br1 . . . . 173.1(3) no
    C6 C1 C2 C3 . . . . -3.2(6) no
    N1 C1 C6 Br3 . . . . -0.1(5) no
    N1 C1 C6 C5 . . . . 179.9(4) no
    C2 C1 C6 Br3 . . . . -176.9(3) no
    C2 C1 C6 C5 . . . . 3.1(6) no
    Br1 C2 C3 C4 . . . . -175.1(3) no
    C1 C2 C3 C4 . . . . 1.4(6) no
    C2 C3 C4 Br2 . . . . 179.9(3) no
    C2 C3 C4 C5 . . . . 0.7(6) no
    Br2 C4 C5 C6 . . . . 179.9(3) no
    C3 C4 C5 C6 . . . . -0.8(6) no
    C4 C5 C6 Br3 . . . . 178.9(3) no
    C4 C5 C6 C1 . . . . -1.1(6) no
    N2 C7 C8 O1 . . . . -3.0(7) no
    N2 C7 C8 C9 . . . . 177.3(4) no
    C12 C7 C8 O1 . . . . -179.7(4) no
    C12 C7 C8 C9 . . . . 0.6(6) no
    N2 C7 C12 C11 . . . . -178.7(3) no
    N2 C7 C12 C13 . . . . 3.3(6) no
    C8 C7 C12 C11 . . . . -1.6(6) no
    C8 C7 C12 C13 . . . . -179.6(4) no
    O1 C8 C9 C10 . . . . -178.5(4) no
    C7 C8 C9 C10 . . . . 1.3(7) no
    C8 C9 C10 C11 . . . . -2.1(7) no
    C9 C10 C11 C12 . . . . 1.0(6) no
    C9 C10 C11 C16 . . . . -179.2(4) no
    C10 C11 C12 C7 . . . . 0.9(6) no
    C10 C11 C12 C13 . . . . 179.0(4) no
    C16 C11 C12 C7 . . . . -179.0(4) no
    C16 C11 C12 C13 . . . . -0.9(6) no
    C10 C11 C16 C15 . . . . -179.6(4) no
    C12 C11 C16 C15 . . . . 0.2(7) no
    C7 C12 C13 C14 . . . . 178.7(4) no
    C11 C12 C13 C14 . . . . 0.7(6) no
    C12 C13 C14 C15 . . . . 0.2(7) no
    C13 C14 C15 C16 . . . . -0.9(7) no
    C14 C15 C16 C11 . . . . 0.7(7) no
loop_
    _geom_hbond_atom_site_label_D
    _geom_hbond_atom_site_label_H
    _geom_hbond_atom_site_label_A
    _geom_hbond_site_symmetry_A
    _geom_hbond_distance_DH
    _geom_hbond_distance_HA
    _geom_hbond_distance_DA
    _geom_hbond_angle_DHA
    _geom_hbond_publ_flag
    O1 H1 N1 . 0.82 1.85 2.561(4) 144 yes
_iucr_refine_instructions_details
;
TITL lpg in P 21 21 21
CELL  0.71073   3.9904  15.6891  24.5798   90.000   90.000   90.000
ZERR     4.00   0.0011   0.0041   0.0066    0.000    0.000    0.000
LATT  -1
SYMM  1/2 - X, - Y, 1/2 + Z
SYMM  1/2 + X, 1/2 - Y, - Z
SYMM  - X, 1/2 + Y, 1/2 - Z
SFAC  C    H    N    O    BR
UNIT  64   36   8    4    12
MERG   2
OMIT     0   0   2
OMIT     0   1   1
FMAP   2
PLAN   25
ACTA
L.S.   8
WGHT    0.024100
FVAR       0.37259
BR1   5   -0.126332   -0.158325    0.001609    11.00000    0.04459    0.02863 =
         0.04045    0.00027    0.00446   -0.00467
BR2   5    0.510261    0.092265    0.124763    11.00000    0.05049    0.05824 =
         0.03560   -0.01358   -0.00234   -0.00744
BR3   5    0.124631    0.172476   -0.089401    11.00000    0.08665    0.03243 =
         0.04811    0.00814    0.00015   -0.00055
O1    4   -0.412073    0.025569   -0.180176    11.00000    0.07192    0.04082 =
         0.04086    0.00691   -0.00864    0.00857
AFIX  83
H1    2   -0.334555    0.035458   -0.149932    11.00000   -1.50000
AFIX   0
N2    3   -0.036822   -0.088203   -0.109732    11.00000    0.03492    0.03283 =
         0.02734   -0.00071    0.00394   -0.00463
N1    3   -0.096399   -0.011833   -0.092658    11.00000    0.04465    0.02806 =
         0.03238   -0.00338    0.00061   -0.00062
C7    1   -0.172513   -0.109691   -0.159017    11.00000    0.03254    0.03491 =
         0.02409    0.00069    0.00188   -0.00302
C4    1    0.319901    0.059208    0.057660    11.00000    0.03100    0.04051 =
         0.03064   -0.01063    0.00280   -0.00006
C3    1    0.200379   -0.022554    0.051626    11.00000    0.03629    0.03341 =
         0.03080    0.00066    0.00478    0.00111
AFIX  43
H3    2    0.214350   -0.060784    0.080453    11.00000   -1.20000
AFIX   0
C11   1   -0.232120   -0.224707   -0.227248    11.00000    0.03729    0.04506 =
         0.02447   -0.00231    0.00316   -0.01061
C10   1   -0.411058   -0.165277   -0.259757    11.00000    0.04786    0.05914 =
         0.02395   -0.00216    0.00183   -0.01328
AFIX  43
H10   2   -0.495956   -0.183529   -0.293012    11.00000   -1.20000
AFIX   0
C12   1   -0.107939   -0.196925   -0.176224    11.00000    0.02835    0.03307 =
         0.02857   -0.00034    0.00677   -0.00845
C16   1   -0.175625   -0.309377   -0.243829    11.00000    0.05351    0.05290 =
         0.03441   -0.01598    0.00564   -0.01443
AFIX  43
H16   2   -0.256209   -0.327743   -0.277340    11.00000   -1.20000
AFIX   0
C1    1    0.043331    0.008079   -0.041336    11.00000    0.03066    0.02773 =
         0.03239   -0.00243    0.00523    0.00234
C8    1   -0.348453   -0.053722   -0.193528    11.00000    0.04472    0.03639 =
         0.03458    0.00530    0.00051   -0.00239
C9    1   -0.463941   -0.083602   -0.244754    11.00000    0.04403    0.05629 =
         0.02972    0.01082   -0.00506   -0.00220
AFIX  43
H9    2   -0.576516   -0.046727   -0.268069    11.00000   -1.20000
AFIX   0
C2    1    0.060690   -0.047863    0.003234    11.00000    0.03059    0.02631 =
         0.03388   -0.00306    0.00578    0.00230
C13   1    0.063735   -0.255808   -0.143761    11.00000    0.03995    0.03792 =
         0.03012   -0.00438    0.00084   -0.00225
AFIX  43
H13   2    0.145439   -0.239133   -0.109962    11.00000   -1.20000
AFIX   0
C6    1    0.157225    0.090596   -0.033159    11.00000    0.04160    0.02721 =
         0.03175    0.00402    0.00677    0.00052
C5    1    0.298321    0.117120    0.015631    11.00000    0.04672    0.02817 =
         0.03730   -0.00723    0.00802   -0.00528
AFIX  43
H5    2    0.376331    0.172586    0.019847    11.00000   -1.20000
AFIX   0
C15   1   -0.005892   -0.364305   -0.211703    11.00000    0.04829    0.04128 =
         0.05734   -0.01487    0.01272   -0.00355
AFIX  43
H15   2    0.031744   -0.419905   -0.223310    11.00000   -1.20000
AFIX   0
C14   1    0.112541   -0.337714   -0.161282    11.00000    0.05205    0.03602 =
         0.04457   -0.00298    0.00598    0.00475
AFIX  43
H14   2    0.226466   -0.376087   -0.139156    11.00000   -1.20000
HKLF 4
REM  lpg in P 21 21 21
REM R1 =  0.0338 for   2910 Fo > 4sig(Fo)  and  0.0568 for all   3841 data
REM    199 parameters refined using      0 restraints
END
WGHT      0.0241      0.0000
REM Highest difference peak  0.437,  deepest hole -0.436,  1-sigma level  0.081
Q1    1  -0.2393 -0.1000 -0.0007  11.00000  0.05    0.44
Q2    1   0.6189  0.0933  0.0941  11.00000  0.05    0.41
Q3    1  -0.0416 -0.0971  0.0010  11.00000  0.05    0.40
Q4    1   0.0936  0.2387 -0.0934  11.00000  0.05    0.39
Q5    1  -0.2404 -0.1625 -0.0369  11.00000  0.05    0.38
Q6    1   0.1539 -0.1632  0.0081  11.00000  0.05    0.37
Q7    1   0.5902  0.0272  0.1214  11.00000  0.05    0.37
Q8    1  -0.0174 -0.1572  0.0395  11.00000  0.05    0.37
Q9    1   0.6246  0.0979  0.1612  11.00000  0.05    0.36
Q10   1  -0.4219 -0.1584 -0.0055  11.00000  0.05    0.34
Q11   1   0.3900  0.1156  0.1590  11.00000  0.05    0.34
Q12   1   0.1220  0.1051 -0.0926  11.00000  0.05    0.34
Q13   1  -0.0106 -0.1735 -0.0311  11.00000  0.05    0.33
Q14   1   0.6205  0.1591  0.1220  11.00000  0.05    0.32
Q15   1   0.3793  0.0864  0.0888  11.00000  0.05    0.32
Q16   1   0.4100  0.0389  0.1272  11.00000  0.05    0.30
Q17   1   0.2574  0.1050  0.1223  11.00000  0.05    0.30
Q18   1  -0.2308 -0.2222 -0.0016  11.00000  0.05    0.29
Q19   1  -0.2369 -0.1470  0.0364  11.00000  0.05    0.28
Q20   1  -0.3723 -0.0389 -0.2398  11.00000  0.05    0.27
Q21   1   0.3971  0.1606  0.1038  11.00000  0.05    0.27
Q22   1  -0.3344 -0.1292 -0.2490  11.00000  0.05    0.27
Q23   1   0.3742 -0.2533 -0.0937  11.00000  0.05    0.27
Q24   1  -0.2383 -0.1719  0.0385  11.00000  0.05    0.26
Q25   1  -0.0337 -0.2236 -0.1653  11.00000  0.05    0.26
;
