# Supplementary material for: (E)-1-[(2,4,6-Tri­bromo­phen­yl)diazen­yl]naphthalen-2-ol
Source: Acta Crystallogr Sect E Struct Rep Online. 2013 Jul 13;69(Pt 8):o1250. doi: 10.1107/S1600536813018977 (PMC3793751; doi:10.1107/S1600536813018977)
Supplement: Supplementary file 2 [file e-69-o1250-Isup2.hkl]

#
# h,k,l, Fc-squared, Fo-squared, sigma(Fo-squared) and status flag
#
data_I
_shelx_title ' lpg in P 21 21 21'
_shelx_refln_list_code          4
_shelx_F_calc_maximum      267.07
_exptl_crystal_F_000       928.00
_reflns_d_resolution_high  0.7498
 
loop_
 _symmetry_equiv_pos_as_xyz
 'x, y, z'
 '-x+1/2, -y, z+1/2'
 'x+1/2, -y+1/2, -z'
 '-x, y+1/2, -z+1/2'
 
_cell_length_a     3.9904
_cell_length_b    15.6891
_cell_length_c    24.5798
_cell_angle_alpha  90.000
_cell_angle_beta   90.000
_cell_angle_gamma  90.000
 
_shelx_F_squared_multiplier     1.000
 
loop_
 _refln_index_h
 _refln_index_k
 _refln_index_l
 _refln_F_squared_calc
 _refln_F_squared_meas
 _refln_F_squared_sigma
 _refln_observed_status
   2   0   0     9305.51     9101.81    472.90 o
   4   0   0      471.70      504.45     73.91 o
   1   1   0      260.48      262.35     13.90 o
   2   1   0    16207.53    16017.82    471.45 o
   3   1   0     1397.24     1442.02     99.19 o
   4   1   0       11.37      -20.79     36.90 o
   5   1   0        4.70      -23.28     52.04 o
   0   2   0      198.54      201.15     10.52 o
   1   2   0     9267.28     9875.22    294.36 o
   2   2   0     2115.30     2141.19     63.50 o
   3   2   0      396.59      380.14     42.48 o
   4   2   0      845.29      802.11     46.54 o
   5   2   0       44.96       57.81     58.21 o
   1   3   0      362.54      364.90     14.42 o
   2   3   0      168.34      151.33     20.17 o
   3   3   0      277.18      272.39     26.63 o
   4   3   0      145.58      105.43     42.10 o
   5   3   0       20.38      114.08     92.87 o
   0   4   0    33733.27    35250.34   1247.87 o
   1   4   0    15274.65    15751.17    360.44 o
   2   4   0     1773.55     1760.65     49.38 o
   3   4   0     1166.81     1242.67     53.04 o
   4   4   0       36.99       -5.19     40.57 o
   5   4   0      247.62      170.67     77.36 o
   1   5   0      128.55      119.43     12.18 o
   2   5   0    12228.13    12150.14    282.71 o
   3   5   0       29.52       44.04     20.30 o
   4   5   0       76.04       86.93     76.89 o
   5   5   0       48.19      -73.62     73.62 o
   0   6   0    12210.78    12474.49    375.51 o
   1   6   0      877.27      813.97     31.16 o
   2   6   0     2555.30     2456.63     65.46 o
   3   6   0       52.93       59.92     27.06 o
   4   6   0     3829.62     3895.12    200.33 o
   5   6   0       15.66       58.39     79.57 o
   1   7   0      912.79      889.22     28.77 o
   2   7   0     6710.13     6314.68    151.58 o
   3   7   0      187.63      173.17     38.76 o
   4   7   0       38.00       30.83     48.05 o
   5   7   0      262.35      317.53     89.41 o
   0   8   0     5688.35     5790.90    180.23 o
   1   8   0     2445.37     2453.84     63.56 o
   2   8   0        0.72       27.98     21.32 o
   3   8   0     2769.44     2693.22    108.43 o
   4   8   0      291.01      235.18     53.45 o
   1   9   0       18.52       40.11     15.51 o
   2   9   0       59.77       67.83     24.02 o
   3   9   0      109.34       93.29     41.16 o
   4   9   0       24.04      129.96     50.44 o
   0  10   0      159.22      152.56     24.46 o
   1  10   0      168.18      185.20     17.29 o
   2  10   0     1241.84     1233.03     51.96 o
   3  10   0      952.58      975.44     63.93 o
   4  10   0     1092.11     1226.31     83.12 o
   1  11   0     1250.77     1178.67     55.16 o
   2  11   0     2208.21     2068.57     88.39 o
   3  11   0       10.50       30.37     44.39 o
   4  11   0       27.27       56.37     66.56 o
   0  12   0    21108.17    21314.81    642.58 o
   1  12   0       22.80       24.35     23.24 o
   2  12   0     1563.89     1721.59     82.46 o
   3  12   0      976.23     1019.24     70.99 o
   4  12   0      198.78      167.91     92.18 o
   1  13   0     1827.98     1851.03     63.23 o
   2  13   0     3483.48     3574.94    134.02 o
   3  13   0      433.00      443.75     60.04 o
   4  13   0        8.25       93.97     64.78 o
   0  14   0     2030.24     2098.69     86.93 o
   1  14   0     1594.55     1696.13     61.37 o
   2  14   0       15.03      -42.12     42.12 o
   3  14   0       14.33       41.65     53.32 o
   1  15   0       14.50       35.44     35.90 o
   2  15   0      657.96      678.85     61.05 o
   3  15   0       30.31       28.82     55.85 o
   0  16   0     3281.66     3424.91    162.06 o
   1  16   0      406.86      405.85     52.60 o
   2  16   0      212.04      215.03     54.53 o
   3  16   0       61.96       50.58     58.89 o
   1  17   0      798.82      832.68     64.90 o
   2  17   0      493.93      546.21     66.00 o
   3  17   0      239.31      279.48     66.13 o
   0  18   0     1130.41      955.86     88.33 o
   1  18   0     1584.37     1701.23    251.33 o
   2  18   0       93.47       83.49     60.05 o
   1  19   0      498.84      601.99    121.38 o
   2  19   0      134.13      119.58     61.00 o
   0  20   0        1.31      184.98    113.81 o
   1  20   0       20.24       33.69     71.23 o
   1   0   1    26106.83    27255.20    792.31 o
   2   0   1      105.52      103.78     21.16 o
   3   0   1      239.02      236.25     34.22 o
   4   0   1      163.89      156.92     39.23 o
   5   0   1       82.76       52.85     48.93 o
  -4   1   1      684.57      614.74     48.73 o
  -3   1   1     2775.91     2651.18    114.10 o
  -2   1   1      751.21      711.84     62.02 o
  -1   1   1    10980.18    11756.22    339.57 o
   1   1   1    10495.28    11447.42    339.73 o
   2   1   1      559.75      566.76     30.21 o
   3   1   1     2760.65     2650.23    113.32 o
   4   1   1      670.25      601.42     55.80 o
   5   1   1      215.30      108.03     55.24 o
  -5   2   1      338.97      292.53     95.01 o
  -4   2   1      446.12      443.95     38.10 o
  -3   2   1     2595.69     2543.34     80.97 o
  -2   2   1     2881.79     2895.96     80.33 o
  -1   2   1    33065.23    34214.92    848.85 o
   0   2   1     3883.28     4197.37     96.94 o
   1   2   1    31280.92    32628.34    760.92 o
   2   2   1     2753.18     2701.89     91.39 o
   3   2   1     2740.38     2652.96     93.96 o
   4   2   1      426.97      412.20     56.35 o
   5   2   1      345.28      349.65     57.54 o
  -5   3   1      225.61      289.75    138.84 o
  -4   3   1      367.26      414.16     46.44 o
  -3   3   1     4063.90     4047.30    120.34 o
  -2   3   1     1795.12     1766.62     55.98 o
  -1   3   1     8405.32     8668.96    225.66 o
   0   3   1     4596.01     4916.55    105.40 o
   1   3   1     8383.12     8760.69    201.40 o
   2   3   1     1796.91     1758.14     54.51 o
   3   3   1     4359.53     4289.47    119.89 o
   4   3   1      361.50      406.06     61.30 o
   5   3   1      232.47      294.37     57.67 o
  -5   4   1       95.87       64.28     71.51 o
  -4   4   1       61.70       -0.44     40.50 o
  -3   4   1     2928.73     2803.67    102.88 o
  -2   4   1     3315.84     3412.55     93.81 o
  -1   4   1    15711.38    16339.09    485.86 o
   0   4   1    21708.45    22676.78    476.04 o
   1   4   1    16293.53    16242.10    372.73 o
   2   4   1     3152.26     3187.45     81.61 o
   3   4   1     2824.45     2745.09     69.34 o
   4   4   1       55.05       34.62     42.84 o
   5   4   1       70.41       41.56     54.81 o
  -5   5   1       13.80      -31.51     73.10 o
  -4   5   1      347.65      324.75     48.81 o
  -3   5   1      224.21      193.99     25.14 o
  -2   5   1      737.03      714.84     26.40 o
  -1   5   1    16036.75    16205.76    483.91 o
   0   5   1      970.30      975.16     25.47 o
   1   5   1    16228.20    16163.05    371.12 o
   2   5   1      680.40      647.59     26.61 o
   3   5   1      188.74      188.96     27.10 o
   4   5   1      320.95      302.69     51.11 o
   5   5   1       13.92       18.39     59.08 o
  -5   6   1       95.73       81.29    119.00 o
  -4   6   1       47.76       89.10     50.94 o
  -3   6   1     1224.31     1299.12     66.54 o
  -2   6   1      824.15      825.02     29.07 o
  -1   6   1     1608.28     1758.66     61.97 o
   0   6   1      441.61      445.56     16.27 o
   1   6   1     1465.98     1539.01     43.92 o
   2   6   1      795.81      768.40     29.15 o
   3   6   1     1267.91     1382.14     57.51 o
   4   6   1       43.63       46.89     46.76 o
   5   6   1       84.12       27.02     89.86 o
  -5   7   1        9.70      -53.17     77.05 o
  -4   7   1       83.78       77.97     46.25 o
  -3   7   1      430.81      380.33     52.84 o
  -2   7   1      546.72      527.11     29.69 o
  -1   7   1     8537.74     8419.07    205.21 o
   0   7   1     1865.70     1963.01     47.43 o
   1   7   1     8664.47     8840.80    202.12 o
   2   7   1      566.28      522.44     23.84 o
   3   7   1      416.64      321.40     41.85 o
   4   7   1      104.90       92.97     46.52 o
   5   7   1       13.08      -25.95     80.14 o
  -4   8   1      157.66      155.03     48.70 o
  -3   8   1     1756.99     1787.47     82.87 o
  -2   8   1     2309.57     2304.62     76.15 o
  -1   8   1     4602.21     4344.49    113.52 o
   0   8   1    16144.31    17159.57    364.00 o
   1   8   1     5015.97     4779.89    111.67 o
   2   8   1     2348.98     2355.15     75.87 o
   3   8   1     1851.69     1907.13     86.83 o
   4   8   1      166.39      182.47     53.16 o
  -4   9   1       42.81       61.26     50.71 o
  -3   9   1      799.09      783.71     59.73 o
  -2   9   1     1812.69     1856.72     73.66 o
  -1   9   1     8711.69     8415.46    190.73 o
   0   9   1    11916.92    12334.77    264.58 o
   1   9   1     9576.35     9250.18    207.53 o
   2   9   1     1575.64     1578.22     71.71 o
   3   9   1      629.39      653.88     56.32 o
   4   9   1       37.31       58.42     51.96 o
  -4  10   1      159.16      222.11     57.32 o
  -3  10   1      590.54      590.99     56.60 o
  -2  10   1     2115.22     2119.25     98.53 o
  -1  10   1     5353.98     5231.27    117.20 o
   0  10   1       11.12       35.09     14.70 o
   1  10   1     5198.03     5146.30    127.30 o
   2  10   1     1712.31     1679.79     67.29 o
   3  10   1      704.98      697.90     56.39 o
   4  10   1      127.88      146.80     59.21 o
  -4  11   1      153.97      223.34     62.22 o
  -3  11   1      689.14      747.11     59.48 o
  -2  11   1      157.49      171.96     38.76 o
  -1  11   1      101.34       93.06     22.78 o
   0  11   1     1623.35     1732.37     48.95 o
   1  11   1      183.93      204.29     20.08 o
   2  11   1      208.17      191.40     38.46 o
   3  11   1      677.62      672.80     61.19 o
   4  11   1      151.53      144.97     59.54 o
  -4  12   1       23.03      -73.88     73.88 o
  -3  12   1       13.49        8.28     47.11 o
  -2  12   1      514.71      546.13     74.78 o
  -1  12   1     1988.07     1928.80     62.29 o
   0  12   1        2.35       -0.28     18.74 o
   1  12   1     1949.67     1930.24     68.65 o
   2  12   1      464.43      439.36     68.79 o
   3  12   1        4.00       25.84     50.08 o
   4  12   1       37.63       31.32     64.93 o
  -4  13   1       43.42      111.00     78.55 o
  -3  13   1      563.38      577.79     64.19 o
  -2  13   1      412.80      464.64     50.48 o
  -1  13   1     1231.51     1222.86     48.68 o
   0  13   1     2058.58     2062.34     59.06 o
   1  13   1     1182.79     1297.68     57.93 o
   2  13   1      426.70      477.20     50.64 o
   3  13   1      571.51      635.78     65.11 o
   4  13   1       39.84       32.56     63.78 o
  -3  14   1      849.11      798.96     79.11 o
  -2  14   1     1225.07     1256.53     77.19 o
  -1  14   1     1907.02     1834.62     75.93 o
   0  14   1       21.92       -3.52     22.95 o
   1  14   1     1947.07     2023.93     74.27 o
   2  14   1     1212.14     1189.94     75.96 o
   3  14   1      872.57      899.51     70.24 o
  -3  15   1      758.62      736.19     73.19 o
  -2  15   1      432.87      431.08     76.44 o
  -1  15   1      649.64      690.35     63.06 o
   0  15   1     1480.96     1516.21     65.84 o
   1  15   1      662.72      778.50     48.64 o
   2  15   1      390.19      321.76     60.81 o
   3  15   1      766.33      745.61     71.54 o
  -3  16   1       86.07       62.03     60.56 o
  -2  16   1      513.93      536.86     60.67 o
  -1  16   1      868.48      916.99     55.86 o
   0  16   1      293.92      263.21     41.43 o
   1  16   1      759.53      742.43     61.70 o
   2  16   1      603.97      509.94     84.29 o
   3  16   1      126.36      254.44     63.66 o
  -3  17   1      140.33       82.52     65.03 o
  -2  17   1      107.47      184.60     56.38 o
  -1  17   1      274.32      304.38     54.90 o
   0  17   1      282.61      290.46     45.29 o
   1  17   1      270.41      393.49     64.22 o
   2  17   1      124.17      155.03     55.04 o
   3  17   1      153.49       80.46     62.63 o
  -2  18   1      131.43      210.90     59.88 o
  -1  18   1       35.32      -37.86     64.66 o
   0  18   1      396.26      427.77     62.99 o
   1  18   1       45.11       14.93     65.99 o
   2  18   1      127.96      146.14     59.40 o
  -2  19   1       24.28        0.78     62.34 o
  -1  19   1      384.13      326.21     73.71 o
   0  19   1      222.52      159.64    120.51 o
   1  19   1      377.22      276.73     73.57 o
   2  19   1       20.43      -46.48     73.52 o
  -1  20   1      412.83      496.31     83.28 o
   0  20   1       31.40      -25.13     79.96 o
   1  20   1      467.26      320.86     79.68 o
   1   0   2      302.26      287.08     19.68 o
   2   0   2      228.72      220.59     21.27 o
   3   0   2      770.44      757.76     50.82 o
   4   0   2     1120.06     1192.14     74.28 o
   5   0   2       14.87      -10.06     55.36 o
  -4   1   2      916.23      903.51     47.58 o
  -3   1   2       36.72       34.86     26.00 o
  -2   1   2     9039.93     9153.75    346.79 o
  -1   1   2     6208.28     6541.16    331.86 o
   0   1   2      208.58      190.53     23.09 o
   2   1   2     9656.68     9665.84    282.85 o
   3   1   2       62.33       45.82     30.85 o
   4   1   2     1026.21      999.80     56.32 o
   5   1   2       92.11       51.16     62.95 o
  -5   2   2       40.95        4.54     82.77 o
  -4   2   2      314.69      315.30     43.83 o
  -3   2   2      758.37      746.78     37.83 o
  -2   2   2     5340.99     5600.95    152.68 o
  -1   2   2    18623.80    19686.16    503.93 o
   0   2   2      567.71      569.80     15.66 o
   1   2   2    18609.84    19784.68    451.86 o
   2   2   2     5465.65     5785.93    173.94 o
   3   2   2      907.43      941.75     39.98 o
   4   2   2      316.01      314.94     35.44 o
   5   2   2       34.80       72.45     53.94 o
  -5   3   2      167.06       -2.95     84.71 o
  -4   3   2      174.23      160.54     41.08 o
  -3   3   2     1851.89     1808.67     77.20 o
  -2   3   2     1290.60     1321.51     53.72 o
  -1   3   2    11301.24    11839.24    308.00 o
   0   3   2     1594.53     1670.09     38.03 o
   1   3   2    11521.42    12083.47    275.79 o
   2   3   2     1353.99     1378.70     39.75 o
   3   3   2     1957.30     1937.84     57.19 o
   4   3   2      164.75      215.81     40.52 o
   5   3   2      172.45      136.18     55.94 o
  -5   4   2       60.32      107.11     70.48 o
  -4   4   2      552.39      563.66     52.31 o
  -3   4   2      510.50      509.79     41.32 o
  -2   4   2     3125.52     3255.81    100.24 o
  -1   4   2     2025.44     2168.67     63.19 o
   0   4   2     6162.35     6504.10    138.73 o
   1   4   2     2274.59     2367.52     72.39 o
   2   4   2     3721.95     3829.90     89.27 o
   3   4   2      515.69      538.20     27.70 o
   4   4   2      531.47      482.11     55.98 o
   5   4   2       70.34       43.50     56.34 o
  -5   5   2       80.36      143.11     76.16 o
  -4   5   2      143.97      159.78     45.76 o
  -3   5   2      160.56      147.32     34.64 o
  -2   5   2    14019.95    13559.70    358.37 o
  -1   5   2      764.64      744.90     28.15 o
   0   5   2    29475.38    30453.38    639.18 o
   1   5   2      856.52      837.84     31.42 o
   2   5   2    14036.26    14031.84    359.58 o
   3   5   2      207.01      213.64     23.56 o
   4   5   2      156.97      100.05     62.84 o
   5   5   2       91.73       26.17     57.36 o
  -5   6   2       36.22       75.38     78.27 o
  -4   6   2      552.30      464.06     54.34 o
  -3   6   2       39.24       50.50     31.29 o
  -2   6   2      425.81      433.30     27.25 o
  -1   6   2     2906.61     2922.56     73.40 o
   0   6   2    15404.48    15855.15    335.31 o
   1   6   2     2875.28     2828.70     72.04 o
   2   6   2      409.41      413.66     26.14 o
   3   6   2       65.95       85.47     29.52 o
   4   6   2      486.59      444.43     55.96 o
   5   6   2       41.26       48.88     74.24 o
  -5   7   2      118.82      -90.19    122.60 o
  -4   7   2       62.27       83.09     45.57 o
  -3   7   2     2235.80     2171.18     90.31 o
  -2   7   2     3743.88     3753.52    107.67 o
  -1   7   2     2796.84     2904.14     76.30 o
   0   7   2     3660.56     3801.68     85.34 o
   1   7   2     2901.93     3047.48     75.46 o
   2   7   2     3888.57     3736.04     95.21 o
   3   7   2     2262.42     2177.39     78.92 o
   4   7   2       72.58       74.88     48.14 o
   5   7   2       82.61       86.99    139.17 o
  -4   8   2       28.68       39.33     49.63 o
  -3   8   2     1368.47     1218.65     74.98 o
  -2   8   2     1470.85     1482.91     55.07 o
  -1   8   2     3614.57     3641.97     94.89 o
   0   8   2      172.65      154.48     13.51 o
   1   8   2     3857.41     3827.91     93.25 o
   2   8   2     1547.23     1501.83     46.96 o
   3   8   2     1228.55     1163.20     65.46 o
   4   8   2       39.30      -25.78     47.63 o
  -4   9   2        7.47       48.75     53.09 o
  -3   9   2      415.13      387.08     50.03 o
  -2   9   2      573.23      515.46     42.10 o
  -1   9   2     6267.97     6282.05    152.48 o
   0   9   2     4405.32     4233.31     96.27 o
   1   9   2     6229.48     6162.75    149.81 o
   2   9   2      544.13      580.04     62.87 o
   3   9   2      520.92      537.76     50.09 o
   4   9   2       11.11       20.85     55.22 o
  -4  10   2      371.09      440.20     61.63 o
  -3  10   2      106.04       77.26     77.14 o
  -2  10   2      578.72      561.36     45.45 o
  -1  10   2      452.51      487.47     35.53 o
   0  10   2     3236.55     3237.88     77.01 o
   1  10   2      441.63      489.31     24.77 o
   2  10   2      640.60      681.17     39.26 o
   3  10   2       81.67       29.19     62.78 o
   4  10   2      364.40      308.33     61.39 o
  -4  11   2      308.14      382.88     84.70 o
  -3  11   2      310.67      352.11     52.68 o
  -2  11   2     5909.23     5707.04    179.66 o
  -1  11   2      562.46      562.15     30.97 o
   0  11   2      317.24      321.13     21.76 o
   1  11   2      671.67      689.34     29.90 o
   2  11   2     5398.91     5002.34    152.77 o
   3  11   2      322.84      277.91     77.92 o
   4  11   2      333.01      292.70     61.51 o
  -4  12   2      328.36      281.06     86.04 o
  -3  12   2      570.45      604.97     60.53 o
  -2  12   2      666.65      635.37     53.36 o
  -1  12   2     3627.14     3516.46     96.92 o
   0  12   2     5165.96     5342.40    122.87 o
   1  12   2     3677.97     3615.54    107.51 o
   2  12   2      681.44      687.01     52.22 o
   3  12   2      631.95      650.47     63.47 o
   4  12   2      329.82      369.38     69.30 o
  -4  13   2       48.03       15.60     83.00 o
  -3  13   2      389.45      367.85     56.87 o
  -2  13   2     1263.39     1303.79     69.75 o
  -1  13   2     3628.00     3767.93    100.76 o
   0  13   2      167.32      165.59     23.13 o
   1  13   2     3362.09     3412.86    109.04 o
   2  13   2     1321.76     1268.63     83.12 o
   3  13   2      407.84      413.26     64.20 o
   4  13   2       62.90       62.66     63.82 o
  -3  14   2      180.36      224.03     56.49 o
  -2  14   2      369.33      385.57     69.62 o
  -1  14   2      784.55      803.39     49.01 o
   0  14   2       75.34       48.51     23.59 o
   1  14   2      743.55      749.46     45.26 o
   2  14   2      342.18      264.37     48.07 o
   3  14   2      216.33      340.96     60.59 o
  -3  15   2      189.90      191.58     60.30 o
  -2  15   2      997.65      949.49     99.14 o
  -1  15   2        9.67      -35.04     35.04 o
   0  15   2      114.37       93.37     36.27 o
   1  15   2       19.92       -2.22     34.83 o
   2  15   2      943.07      909.87     65.69 o
   3  15   2      198.64      143.07     87.76 o
  -3  16   2        4.42      -21.20     60.43 o
  -2  16   2      353.56      430.14     59.06 o
  -1  16   2       26.36       -5.42     41.13 o
   0  16   2     1150.14     1189.96     60.22 o
   1  16   2       20.78      -19.93     43.25 o
   2  16   2      372.32      377.42     55.95 o
   3  16   2        4.95       -5.08     60.18 o
  -3  17   2       19.95        3.18     63.16 o
  -2  17   2      878.71      902.03     73.86 o
  -1  17   2      795.08      885.84     63.78 o
   0  17   2     1378.19     1489.77     70.65 o
   1  17   2      808.67      788.76    172.16 o
   2  17   2      945.47     1021.24     74.86 o
   3  17   2       24.83       26.60     69.11 o
  -2  18   2      235.19      249.18     63.64 o
  -1  18   2      583.08      481.84     63.84 o
   0  18   2     1092.44     1149.90     80.07 o
   1  18   2      607.37      530.14     77.86 o
   2  18   2      199.87      191.99     60.79 o
  -2  19   2       64.13       18.31     62.56 o
  -1  19   2      313.13      316.92     85.43 o
   0  19   2        8.29      -68.47     68.47 o
   1  19   2      352.61      423.24     80.35 o
   2  19   2       60.01       62.44     66.26 o
  -1  20   2      272.04      169.01     77.28 o
   0  20   2       34.81       92.45     82.79 o
   1  20   2      269.70      174.77     76.40 o
   1   0   3    55905.54    59198.34   1479.75 o
   2   0   3     8714.36     8372.33    217.15 o
   3   0   3      236.77      228.20     35.09 o
   4   0   3        1.22        3.16     36.40 o
   5   0   3       10.15       -7.53     59.07 o
  -5   1   3        6.24      -29.82     96.38 o
  -4   1   3      215.91      215.41     38.65 o
  -3   1   3      651.89      677.82     47.51 o
  -2   1   3     1131.86     1149.92     38.50 o
  -1   1   3    25531.81    26139.94    714.77 o
   0   1   3     2720.86     2839.70     73.80 o
   1   1   3    22869.52    23884.48    555.41 o
   2   1   3      866.67      888.50     42.21 o
   3   1   3      610.42      561.57     33.18 o
   4   1   3      274.37      278.29     34.76 o
   5   1   3        3.77      -47.19     63.53 o
  -5   2   3      103.80       54.67     89.39 o
  -4   2   3      999.85      963.25     68.43 o
  -3   2   3     1046.59      964.39     50.60 o
  -2   2   3     3566.75     3582.37    116.53 o
  -1   2   3     4017.64     4111.86    125.20 o
   0   2   3      478.62      492.84     14.67 o
   1   2   3     5029.10     5252.55    112.17 o
   2   2   3     3588.16     3587.75     98.34 o
   3   2   3     1114.68     1105.94     42.77 o
   4   2   3      902.58      954.39    113.33 o
   5   2   3       98.28       39.41     86.01 o
  -5   3   3       90.44       57.27     88.03 o
  -4   3   3      156.81      194.78     42.36 o
  -3   3   3      512.34      536.59     39.92 o
  -2   3   3     7992.63     8110.91    253.61 o
  -1   3   3     2309.03     2256.45    107.98 o
   0   3   3     5828.83     5717.61    134.47 o
   1   3   3     1714.05     1755.30     45.38 o
   2   3   3     8390.79     8329.49    194.48 o
   3   3   3      544.83      568.89     29.21 o
   4   3   3      174.02      207.64     39.65 o
   5   3   3      104.38      122.88     56.23 o
  -5   4   3      134.31      119.58     71.84 o
  -4   4   3        0.45      -27.24     38.20 o
  -3   4   3      319.36      354.89     36.08 o
  -2   4   3     3914.41     3883.53    130.33 o
  -1   4   3     4172.10     4167.81    112.66 o
   0   4   3    28571.63    28195.43    588.98 o
   1   4   3     4341.03     4300.97    113.11 o
   2   4   3     4134.21     4106.05     99.00 o
   3   4   3      267.93      268.06     22.84 o
   4   4   3        0.40       36.10     50.10 o
   5   4   3      104.27       74.98     60.06 o
  -5   5   3       60.59       99.58     72.62 o
  -4   5   3     1025.37     1117.18     86.01 o
  -3   5   3     1286.64     1319.55     73.90 o
  -2   5   3     1193.15     1216.06     41.63 o
  -1   5   3     2337.72     2320.45     60.67 o
   0   5   3     5139.73     5104.20    110.59 o
   1   5   3     2535.03     2479.99     67.31 o
   2   5   3     1025.98     1094.25     35.15 o
   3   5   3     1155.20     1066.50     46.82 o
   4   5   3     1165.51     1189.10     73.66 o
   5   5   3       43.68       73.47     61.15 o
  -5   6   3      198.15      295.94     82.49 o
  -4   6   3      117.15      140.04     45.22 o
  -3   6   3     1779.68     1893.16     79.80 o
  -2   6   3     4763.80     4724.80    114.33 o
  -1   6   3     1279.21     1385.75     40.25 o
   0   6   3     3507.93     3599.45     80.02 o
   1   6   3     1370.43     1417.04     40.07 o
   2   6   3     4779.91     4723.29    129.72 o
   3   6   3     1733.16     1723.09     58.97 o
   4   6   3      108.73       49.62     48.23 o
   5   6   3      171.96      197.05     81.23 o
  -4   7   3      663.46      697.49     59.71 o
  -3   7   3     1329.70     1341.30     67.54 o
  -2   7   3      811.37      852.56     37.31 o
  -1   7   3     3079.29     3055.17     74.12 o
   0   7   3     5558.03     6018.12    131.15 o
   1   7   3     2746.86     2673.25     72.98 o
   2   7   3      907.73      914.02     32.94 o
   3   7   3     1328.08     1413.75     60.86 o
   4   7   3      575.76      589.62     61.41 o
  -4   8   3       44.09       77.39     78.73 o
  -3   8   3      762.47      762.35     53.13 o
  -2   8   3     1574.42     1520.97     66.40 o
  -1   8   3     3491.38     3472.71     90.05 o
   0   8   3    11941.68    12037.21    257.04 o
   1   8   3     3501.88     3551.20     88.83 o
   2   8   3     1524.44     1484.32     47.82 o
   3   8   3      752.38      766.00     59.53 o
   4   8   3       23.63       14.13     50.56 o
  -4   9   3      603.86      583.08     79.96 o
  -3   9   3     1656.35     1719.06     83.27 o
  -2   9   3     2807.36     2656.83     99.66 o
  -1   9   3     1186.90     1204.11     39.10 o
   0   9   3      213.91      290.91     20.39 o
   1   9   3     1003.43      951.58     36.11 o
   2   9   3     2735.04     2591.27    104.91 o
   3   9   3     1701.22     1762.94     84.76 o
   4   9   3      584.41      562.02     74.32 o
  -4  10   3      297.43      323.23     76.64 o
  -3  10   3      920.19      813.95     58.31 o
  -2  10   3     4105.03     3973.44    176.37 o
  -1  10   3     1951.62     1988.67     58.60 o
   0  10   3     2810.04     2724.02     66.78 o
   1  10   3     1848.89     1898.92     56.24 o
   2  10   3     4445.31     4103.32    120.75 o
   3  10   3      793.35      750.34     58.58 o
   4  10   3      294.42      371.04     60.95 o
  -4  11   3      409.92      533.44    147.13 o
  -3  11   3      272.57      231.78     49.43 o
  -2  11   3      448.52      499.82     46.35 o
  -1  11   3      377.92      426.26     27.61 o
   0  11   3     4019.34     3947.15     92.73 o
   1  11   3      391.06      427.93     39.36 o
   2  11   3      384.13      413.97     55.67 o
   3  11   3      334.12      440.31     55.49 o
   4  11   3      409.15      513.12     67.71 o
  -4  12   3      111.03       17.90    214.95 o
  -3  12   3       85.17      109.61     50.95 o
  -2  12   3     2115.37     2113.40     94.10 o
  -1  12   3     5997.09     5992.65    146.95 o
   0  12   3       16.50       13.99     18.60 o
   1  12   3     5642.89     5509.31    168.59 o
   2  12   3     2123.21     2189.99     80.03 o
   3  12   3       52.54       63.26     49.16 o
   4  12   3      137.53      232.10     65.21 o
  -4  13   3       48.32      -33.14     84.28 o
  -3  13   3      513.52      598.77     89.88 o
  -2  13   3      214.97      206.11     44.62 o
  -1  13   3     4013.66     3992.60    125.99 o
   0  13   3     2280.07     2379.19     64.52 o
   1  13   3     4193.84     4127.85    121.38 o
   2  13   3      206.41      207.77     44.03 o
   3  13   3      554.56      638.53     93.42 o
   4  13   3       50.09       25.66     63.98 o
  -3  14   3      713.59      841.02     70.93 o
  -2  14   3      493.24      517.51     55.00 o
  -1  14   3     1830.63     1903.31     76.45 o
   0  14   3      215.78      208.51     30.56 o
   1  14   3     1887.04     1893.61     71.42 o
   2  14   3      455.14      422.60     52.30 o
   3  14   3      678.37      600.68     65.08 o
  -3  15   3       47.29       43.66     57.08 o
  -2  15   3      411.92      409.27     54.77 o
  -1  15   3     1296.44     1389.62     63.43 o
   0  15   3     2310.54     2202.84     83.11 o
   1  15   3     1091.73     1178.28     58.96 o
   2  15   3      321.05      380.83     54.52 o
   3  15   3       62.77       91.84     57.65 o
  -3  16   3       97.30       94.56     62.97 o
  -2  16   3      856.93      953.74     70.36 o
  -1  16   3      195.46      161.35     42.80 o
   0  16   3     1775.32     1819.75     74.81 o
   1  16   3      220.60      262.11     42.13 o
   2  16   3      909.72      942.17     70.01 o
   3  16   3      120.47       39.13     56.48 o
  -3  17   3       57.85       35.62     81.69 o
  -2  17   3      485.62      602.51     70.15 o
  -1  17   3      385.47      314.23     49.89 o
   0  17   3     1749.33     1910.15     95.19 o
   1  17   3      340.21      389.39     66.42 o
   2  17   3      570.59      654.20     70.11 o
   3  17   3       66.32      105.64     63.30 o
  -2  18   3      346.25      347.27     66.52 o
  -1  18   3      379.24      326.75     64.19 o
   0  18   3      519.78      475.79     64.08 o
   1  18   3      344.95      376.32     73.54 o
   2  18   3      338.56      440.57     61.26 o
  -2  19   3        3.57      -59.10     59.10 o
  -1  19   3      461.52      403.72     79.55 o
   0  19   3       29.07      -42.16     72.74 o
   1  19   3      450.04      456.38     79.14 o
   2  19   3        0.67      -53.96     59.76 o
  -1  20   3      148.15       26.64     76.36 o
   0  20   3      145.33       69.46     87.68 o
   1  20   3      155.89      152.64     74.75 o
   0   0   4       86.17       65.11      9.04 o
   1   0   4     4808.49     5227.00    135.17 o
   2   0   4     7929.20     8090.41    210.51 o
   3   0   4      734.91      729.77     36.33 o
   4   0   4     1578.09     1476.47     84.22 o
   5   0   4       13.23       53.11     63.28 o
  -5   1   4      147.00      155.74    103.37 o
  -4   1   4       62.69       57.87     34.34 o
  -3   1   4      742.25      783.10     65.98 o
  -2   1   4     1487.27     1490.09     62.73 o
  -1   1   4    10303.18    10945.73    359.69 o
   0   1   4       44.85       59.61      5.16 o
   1   1   4    12289.37    13178.71    279.79 o
   2   1   4     1825.14     1840.28     47.86 o
   3   1   4      594.46      634.06     34.74 o
   4   1   4       47.68       51.38     35.45 o
   5   1   4      146.54      107.19     78.66 o
  -5   2   4      510.58      460.58     73.70 o
  -4   2   4       37.27       36.21     37.22 o
  -3   2   4     8361.71     7875.24    241.31 o
  -2   2   4     1737.66     1705.36     52.17 o
  -1   2   4     4033.71     4380.46    107.34 o
   0   2   4     2787.97     2921.41     69.90 o
   1   2   4     3447.84     3760.05     85.81 o
   2   2   4     1463.26     1499.07     43.80 o
   3   2   4     7890.92     7562.74    168.69 o
   4   2   4       42.37       39.09     36.30 o
   5   2   4      497.33      375.40    137.08 o
  -5   3   4       56.59       23.41     87.52 o
  -4   3   4      205.69      162.92     42.77 o
  -3   3   4     3127.49     3090.85    128.65 o
  -2   3   4      482.57      518.27     29.89 o
  -1   3   4    12422.78    12841.62    325.93 o
   0   3   4    14211.54    14017.52    360.57 o
   1   3   4    12086.95    12440.93    290.74 o
   2   3   4      511.67      542.53     22.42 o
   3   3   4     3349.52     3285.19     78.24 o
   4   3   4      229.95      274.33     56.23 o
   5   3   4       93.17      126.26    125.12 o
  -5   4   4       16.39       30.97     92.13 o
  -4   4   4     1214.26     1135.18     63.54 o
  -3   4   4       10.53        1.02     28.10 o
  -2   4   4     1382.36     1334.88     59.74 o
  -1   4   4    29994.90    29485.37    780.67 o
   0   4   4        5.33       14.72      6.80 o
   1   4   4    29963.02    30347.78    684.40 o
   2   4   4     1828.98     1716.17     45.69 o
   3   4   4        9.74       24.78     18.95 o
   4   4   4     1158.43     1122.94     68.02 o
   5   4   4       20.37      -29.20     57.33 o
  -5   5   4       17.67      -66.38     66.38 o
  -4   5   4       68.03      109.35     40.85 o
  -3   5   4      277.84      320.99     54.66 o
  -2   5   4     2305.43     2336.38    115.60 o
  -1   5   4     4925.58     4946.97    158.79 o
   0   5   4     1761.48     1792.50     42.44 o
   1   5   4     4957.75     4924.15    131.69 o
   2   5   4     2281.69     2180.27     59.21 o
   3   5   4      291.65      378.53     30.11 o
   4   5   4       57.34       62.54     48.34 o
   5   5   4       19.15      120.89     68.31 o
  -5   6   4       35.34      -16.30     71.88 o
  -4   6   4       55.46       40.80     57.56 o
  -3   6   4     1241.62     1199.79     61.53 o
  -2   6   4     4411.46     4352.74    145.38 o
  -1   6   4     1521.51     1539.49     41.07 o
   0   6   4    16340.49    15963.06    337.63 o
   1   6   4     1332.78     1309.96     45.36 o
   2   6   4     4484.55     4455.21    122.68 o
   3   6   4     1239.08     1124.68     48.36 o
   4   6   4       49.33       78.31     47.94 o
   5   6   4       49.53       21.62     61.19 o
  -4   7   4       23.16      124.42     61.47 o
  -3   7   4     1367.36     1401.08     70.81 o
  -2   7   4       43.66       32.12     25.58 o
  -1   7   4     5402.34     5467.53    135.56 o
   0   7   4     2315.50     2610.92     60.92 o
   1   7   4     5852.68     5724.66    134.54 o
   2   7   4       70.46       54.64     16.14 o
   3   7   4     1417.73     1584.44     64.68 o
   4   7   4       14.00       34.66     47.88 o
  -4   8   4       20.65       71.63     83.63 o
  -3   8   4      184.47      167.09     40.30 o
  -2   8   4      495.97      526.35     39.90 o
  -1   8   4    24312.52    24287.80    555.56 o
   0   8   4      100.08       73.25     15.40 o
   1   8   4    24221.12    23465.04    548.46 o
   2   8   4      545.13      551.71     39.88 o
   3   8   4      194.96      208.58     36.19 o
   4   8   4       23.51       67.28     49.16 o
  -4   9   4      122.95       72.98     69.21 o
  -3   9   4     1491.73     1552.81     75.60 o
  -2   9   4     1477.69     1408.43     68.95 o
  -1   9   4     6528.33     6517.30    152.86 o
   0   9   4     2084.04     2052.66     51.99 o
   1   9   4     6096.42     5949.16    150.08 o
   2   9   4     1585.82     1602.58     59.94 o
   3   9   4     1363.47     1458.06    100.69 o
   4   9   4       99.15      111.61     56.63 o
  -4  10   4       16.14      -47.42     63.70 o
  -3  10   4      804.52      820.72     60.51 o
  -2  10   4     2802.80     2744.83    104.40 o
  -1  10   4      367.57      372.60     26.35 o
   0  10   4    11039.17    10684.50    230.95 o
   1  10   4      273.22      285.09     22.61 o
   2  10   4     2722.47     2691.13     89.85 o
   3  10   4      878.74      954.36     63.27 o
   4  10   4       18.89       25.23     59.01 o
  -4  11   4       69.53      -21.86     84.28 o
  -3  11   4       65.00      139.57     49.17 o
  -2  11   4     1342.73     1348.92     82.85 o
  -1  11   4       91.61       90.94     21.60 o
   0  11   4     3835.66     3716.87     88.33 o
   1  11   4       59.34       92.42     20.28 o
   2  11   4     1394.52     1331.96     58.50 o
   3  11   4       47.28       11.90     47.16 o
   4  11   4       74.34      119.52     61.60 o
  -4  12   4      451.58      240.69     86.53 o
  -3  12   4       24.97      -10.44     46.39 o
  -2  12   4      596.41      708.59     75.54 o
  -1  12   4     2736.67     2767.88     94.40 o
   0  12   4      907.26      899.08     36.49 o
   1  12   4     3006.26     2973.63     91.64 o
   2  12   4      654.82      732.37     47.21 o
   3  12   4       10.93      -45.53     45.53 o
   4  12   4      429.95      432.27     71.25 o
  -4  13   4       12.09       61.34    210.30 o
  -3  13   4      321.76      353.71     58.80 o
  -2  13   4       59.86       50.35     40.00 o
  -1  13   4     2887.51     2918.91     98.56 o
   0  13   4      659.98      682.01     31.90 o
   1  13   4     2841.68     2892.70     93.51 o
   2  13   4       45.73       65.94     43.66 o
   3  13   4      256.90      296.72     55.64 o
   4  13   4       10.80       20.40     65.30 o
  -3  14   4     1594.97     1497.24     89.29 o
  -2  14   4      115.20      191.34     50.86 o
  -1  14   4      517.96      569.44     62.61 o
   0  14   4     1983.99     2053.15     68.97 o
   1  14   4      391.65      391.80     37.93 o
   2  14   4      104.27      186.97     46.12 o
   3  14   4     1581.52     1683.59     92.03 o
  -3  15   4      278.82      244.24     61.77 o
  -2  15   4      747.10      722.70     62.92 o
  -1  15   4     1250.77     1289.08     63.25 o
   0  15   4      503.40      520.16     37.87 o
   1  15   4     1228.01     1284.39     59.82 o
   2  15   4      773.42      832.76     64.41 o
   3  15   4      271.35      278.60     59.25 o
  -3  16   4        3.76       43.95     73.86 o
  -2  16   4      472.42      483.71     59.20 o
  -1  16   4     1287.97     1287.59     85.71 o
   0  16   4      227.92      183.16     39.87 o
   1  16   4     1319.61     1273.35     61.15 o
   2  16   4      509.98      497.68     58.22 o
   3  16   4        8.61      -10.57     59.14 o
  -3  17   4       22.72      -34.15    106.65 o
  -2  17   4      352.44      346.84     60.33 o
  -1  17   4       23.61       13.49     43.04 o
   0  17   4      432.61      605.53     62.44 o
   1  17   4       24.67       17.91     60.04 o
   2  17   4      295.77      366.25     58.01 o
   3  17   4       28.49      -57.72     57.72 o
  -2  18   4      245.56      229.62     64.99 o
  -1  18   4       77.93      -48.18     54.08 o
   0  18   4      229.81      176.43     58.63 o
   1  18   4       86.06       72.90     61.13 o
   2  18   4      241.38      297.13     62.11 o
  -2  19   4       99.17      -42.96     62.61 o
  -1  19   4      417.66      291.98     66.48 o
   0  19   4       47.71        5.56     60.18 o
   1  19   4      416.12      499.10    143.67 o
   2  19   4       91.98       92.79     70.03 o
  -1  20   4      636.33      522.10     83.86 o
   0  20   4      286.52      240.50    100.23 o
   1  20   4      692.46      803.53    134.34 o
   1   0   5     5503.17     5913.40    152.27 o
   2   0   5    13376.47    13306.40    391.82 o
   3   0   5     1936.78     1817.17     73.67 o
   4   0   5       35.26       54.44     36.00 o
   5   0   5       11.13       58.41     85.29 o
  -5   1   5        4.68      105.39    111.36 o
  -4   1   5      668.17      683.52     42.84 o
  -3   1   5      307.49      422.16     52.26 o
  -2   1   5     2269.21     2433.45     87.57 o
  -1   1   5     2814.16     2914.15     73.66 o
   0   1   5    71326.35    69206.38   1566.85 o
   1   1   5     3832.10     3978.42    167.26 o
   2   1   5     2541.86     2699.40     66.79 o
   3   1   5      356.68      385.05     26.17 o
   4   1   5      662.60      674.87     62.01 o
   5   1   5       10.55      -68.58     76.50 o
  -5   2   5      163.68       98.21     86.66 o
  -4   2   5       90.34       36.60     36.55 o
  -3   2   5      167.90      177.94     28.91 o
  -2   2   5    11810.94    12025.50    333.12 o
  -1   2   5     1623.81     1745.43     69.86 o
   0   2   5    11437.71    12092.61    311.29 o
   1   2   5     2252.14     2425.39     54.04 o
   2   2   5    12851.30    13345.39    270.87 o
   3   2   5      152.92      201.32     21.14 o
   4   2   5      130.96      119.26     38.25 o
   5   2   5      172.75       17.22     80.61 o
  -5   3   5       91.96       29.02     66.81 o
  -4   3   5      126.58      229.50     52.45 o
  -3   3   5      266.94      279.47     31.91 o
  -2   3   5     6824.82     7110.94    206.67 o
  -1   3   5     1720.32     1763.43     54.09 o
   0   3   5     4211.27     4413.00    104.24 o
   1   3   5     1827.62     1916.44     47.31 o
   2   3   5     6167.42     6421.48    143.10 o
   3   3   5      325.47      365.42     22.97 o
   4   3   5      144.52      196.52     36.50 o
   5   3   5      100.59      107.79     76.49 o
  -5   4   5       21.32       47.08     75.85 o
  -4   4   5      254.55      225.83     56.48 o
  -3   4   5      636.55      635.60     52.16 o
  -2   4   5     8371.92     8418.35    269.82 o
  -1   4   5     3484.06     3531.50    102.24 o
   0   4   5      438.20      447.45     18.82 o
   1   4   5     3680.57     3825.08     89.05 o
   2   4   5     8676.96     8951.53    187.47 o
   3   4   5      740.95      751.25     32.62 o
   4   4   5      265.13      324.47     62.47 o
   5   4   5       34.92       -6.63    154.08 o
  -5   5   5       60.59       64.61     66.47 o
  -4   5   5     1258.33     1129.26     86.77 o
  -3   5   5      246.64      254.70     34.99 o
  -2   5   5        4.68       44.66     21.81 o
  -1   5   5     5005.31     4855.91    131.96 o
   0   5   5    25217.41    24689.12    573.00 o
   1   5   5     4839.65     4746.23    113.89 o
   2   5   5       19.43       15.47      9.69 o
   3   5   5      283.79      271.04     28.32 o
   4   5   5     1424.07     1419.87    169.91 o
   5   5   5       42.16       -7.52     58.67 o
  -5   6   5       54.02       52.64     73.88 o
  -4   6   5       55.08       91.80     57.91 o
  -3   6   5     1604.64     1586.69     70.08 o
  -2   6   5    10648.67    10499.51    323.10 o
  -1   6   5     8540.92     8618.05    203.38 o
   0   6   5      297.17      306.88     14.02 o
   1   6   5     8520.98     8581.30    200.87 o
   2   6   5    10586.10    10460.82    245.33 o
   3   6   5     1548.80     1495.81     58.47 o
   4   6   5       56.88      103.41     50.58 o
   5   6   5       61.73       67.74     64.31 o
  -4   7   5     1419.32     1426.79    154.69 o
  -3   7   5      956.56      959.67     55.86 o
  -2   7   5      960.49      960.32     49.61 o
  -1   7   5     1445.87     1500.85     44.15 o
   0   7   5    10745.00    10642.13    227.55 o
   1   7   5     1559.06     1545.06     44.47 o
   2   7   5     1068.16     1054.34     40.64 o
   3   7   5      947.41     1000.09     58.55 o
   4   7   5     1324.90     1455.43     85.02 o
  -4   8   5      129.03      145.02     63.44 o
  -3   8   5      344.21      431.91     79.44 o
  -2   8   5     2607.42     2433.11     93.33 o
  -1   8   5        1.31       11.36     13.50 o
   0   8   5     2093.03     2077.93     51.48 o
   1   8   5        8.50       17.27     15.04 o
   2   8   5     2713.89     2511.26     70.14 o
   3   8   5      417.26      488.54     46.60 o
   4   8   5       74.88       35.32     52.48 o
  -4   9   5      127.80      135.13     66.73 o
  -3   9   5      249.05      240.19     45.98 o
  -2   9   5      824.46      874.53     51.21 o
  -1   9   5       80.33       78.78     17.41 o
   0   9   5      883.37      858.52     28.55 o
   1   9   5      134.17      155.26     18.54 o
   2   9   5      895.12      949.39     36.91 o
   3   9   5      328.77      352.32     55.07 o
   4   9   5      117.52      129.71     55.16 o
  -4  10   5        5.29       91.99     70.67 o
  -3  10   5      319.42      302.49     47.93 o
  -2  10   5     1900.08     1855.64     96.70 o
  -1  10   5      596.64      577.34     31.22 o
   0  10   5     1641.06     1618.12     45.40 o
   1  10   5      648.19      618.90     28.81 o
   2  10   5     1859.91     1713.97     66.98 o
   3  10   5      248.28      159.06     51.87 o
   4  10   5        3.33      -26.59     56.69 o
  -4  11   5      671.33      721.06     87.18 o
  -3  11   5      654.64      642.93     56.81 o
  -2  11   5      707.06      753.74     58.02 o
  -1  11   5       22.06       -2.01     21.85 o
   0  11   5    11777.16    11585.95    250.19 o
   1  11   5       15.46       11.33     19.51 o
   2  11   5      738.61      770.48     57.37 o
   3  11   5      533.89      583.09     59.40 o
   4  11   5      677.55      758.89     77.20 o
  -4  12   5       24.76      105.42    162.80 o
  -3  12   5      501.55      482.31     58.60 o
  -2  12   5     4064.55     3943.34    154.15 o
  -1  12   5     2019.34     1998.34     75.22 o
   0  12   5     2362.36     2368.93     63.58 o
   1  12   5     2127.00     2095.40     83.34 o
   2  12   5     3780.70     3696.82    117.76 o
   3  12   5      509.36      581.88     75.79 o
   4  12   5       23.40      124.38     64.06 o
  -4  13   5      119.44      256.36     88.29 o
  -3  13   5      494.42      526.50     59.77 o
  -2  13   5      139.73      147.37     72.46 o
  -1  13   5     1223.92     1296.95     60.09 o
   0  13   5     3589.01     3646.67     90.06 o
   1  13   5     1522.15     1456.56     58.76 o
   2  13   5      183.34      236.89     38.10 o
   3  13   5      427.55      335.40    103.36 o
   4  13   5       95.35      264.33    102.27 o
  -3  14   5      115.34       91.94     71.69 o
  -2  14   5      292.04      291.53     49.64 o
  -1  14   5      136.82      102.02     49.69 o
   0  14   5      475.26      460.90     35.44 o
   1  14   5      181.93      218.20     35.46 o
   2  14   5      354.35      395.96     50.25 o
   3  14   5      120.74      223.74     58.57 o
  -3  15   5       48.55      -72.12     72.12 o
  -2  15   5       66.27       88.03     58.02 o
  -1  15   5      277.60      269.18     43.31 o
   0  15   5       48.44       81.51     30.29 o
   1  15   5      179.06      198.35     50.96 o
   2  15   5       38.82       71.30     45.16 o
   3  15   5       51.92       29.02     56.85 o
  -3  16   5       65.34       63.69     79.75 o
  -2  16   5      626.04      664.50     64.99 o
  -1  16   5      520.93      587.00     51.19 o
   0  16   5        9.97      -28.73     44.51 o
   1  16   5      605.23      676.76     63.59 o
   2  16   5      630.02      599.05     61.10 o
   3  16   5       59.20      -12.57     59.58 o
  -2  17   5       88.88       70.19     55.68 o
  -1  17   5      897.92      899.38     78.68 o
   0  17   5     3379.35     3562.95    142.78 o
   1  17   5      857.57     1010.69     68.70 o
   2  17   5       79.10       61.25     61.03 o
  -2  18   5      526.15      538.66     67.98 o
  -1  18   5      825.45      789.85     65.75 o
   0  18   5       17.91       86.27     53.33 o
   1  18   5      803.59      843.37     84.44 o
   2  18   5      543.01      565.49     87.89 o
  -2  19   5       32.02       49.21     64.02 o
  -1  19   5      650.43      742.63     76.74 o
   0  19   5      124.85       97.43     80.64 o
   1  19   5      618.54      758.43    166.22 o
   2  19   5       21.95       25.17     70.63 o
  -1  20   5      150.64       26.77    116.34 o
   0  20   5       62.14       64.94     76.91 o
   1  20   5      153.98      161.93    126.56 o
   0   0   6      310.13      283.86     14.28 o
   1   0   6     4050.22     4262.20    111.97 o
   2   0   6        4.10      -11.34     13.84 o
   3   0   6        2.72       -8.29     22.91 o
   4   0   6      645.66      628.13     85.18 o
   5   0   6        1.28       -5.89     61.35 o
  -5   1   6      262.71      303.98    110.93 o
  -4   1   6      332.37      376.62     44.42 o
  -3   1   6     1127.40     1117.45     45.75 o
  -2   1   6     3987.48     4109.15    112.43 o
  -1   1   6    10324.79    10652.85    282.04 o
   0   1   6     3901.05     4105.11    107.62 o
   1   1   6    10996.84    11202.42    277.41 o
   2   1   6     4021.13     4093.80    111.19 o
   3   1   6      978.01      935.70     42.26 o
   4   1   6      327.00      358.05     53.94 o
   5   1   6      228.28      147.67     86.87 o
  -5   2   6      145.67       56.98    106.68 o
  -4   2   6       66.95       68.57     44.86 o
  -3   2   6     2781.65     2667.01     94.77 o
  -2   2   6      124.71      126.38     24.80 o
  -1   2   6    21229.20    21441.94    495.42 o
   0   2   6      318.24      308.65     12.06 o
   1   2   6    21192.62    21956.93    494.44 o
   2   2   6       92.49       77.12     12.40 o
   3   2   6     2583.48     2576.78     66.73 o
   4   2   6       46.53       64.92     47.97 o
   5   2   6      108.63      192.11     88.96 o
  -5   3   6      219.97      168.32    103.15 o
  -4   3   6      111.51      123.88     48.94 o
  -3   3   6     7057.09     6772.09    217.30 o
  -2   3   6      604.10      654.16     37.59 o
  -1   3   6    24036.03    24241.62    505.39 o
   0   3   6     1026.95      999.91     29.45 o
   1   3   6    22783.93    23633.05    615.97 o
   2   3   6      786.62      841.35     25.83 o
   3   3   6     7233.20     6903.87    151.88 o
   4   3   6       80.62      116.27     35.10 o
   5   3   6      263.99      273.80     95.80 o
  -5   4   6      107.96      149.83    111.83 o
  -4   4   6      267.61      161.78     50.96 o
  -3   4   6     2912.07     2858.42    103.72 o
  -2   4   6     1998.41     2115.64     71.55 o
  -1   4   6    10710.57    10818.12    262.92 o
   0   4   6     1787.65     1856.31     47.98 o
   1   4   6    11615.44    11592.64    259.91 o
   2   4   6     1719.18     1819.96     46.80 o
   3   4   6     2901.02     2881.31     80.33 o
   4   4   6      218.95      214.11     47.33 o
   5   4   6      112.60       78.69     74.89 o
  -5   5   6        5.11       62.71     73.75 o
  -4   5   6      238.04      234.33     57.15 o
  -3   5   6      904.79      828.37    103.02 o
  -2   5   6     2841.79     2641.00     92.91 o
  -1   5   6     4450.56     4435.86    132.01 o
   0   5   6     5958.03     5754.75    153.17 o
   1   5   6     5202.49     5124.83    115.76 o
   2   5   6     2653.16     2683.92     70.25 o
   3   5   6      921.71      961.87     44.99 o
   4   5   6      172.69      174.92     46.85 o
   5   5   6        2.38       -4.01     81.69 o
  -5   6   6       49.89      -25.79    100.41 o
  -4   6   6      108.02       69.17     54.50 o
  -3   6   6      361.03      360.63     60.33 o
  -2   6   6       84.38       86.15     26.10 o
  -1   6   6      138.90      161.62     16.85 o
   0   6   6        4.59       -7.64     10.09 o
   1   6   6      160.06      173.95     22.39 o
   2   6   6       78.84       81.41     15.67 o
   3   6   6      346.56      338.71     31.46 o
   4   6   6      110.02      128.17     57.81 o
   5   6   6       66.81       88.03    110.93 o
  -4   7   6       62.64       52.42     54.78 o
  -3   7   6     1377.43     1241.97     66.21 o
  -2   7   6      618.31      715.02     83.84 o
  -1   7   6     3843.30     3763.05     91.82 o
   0   7   6     5218.86     5452.85    120.06 o
   1   7   6     3670.26     3385.56     87.81 o
   2   7   6      565.87      568.52     46.51 o
   3   7   6     1372.64     1368.31     86.82 o
   4   7   6       71.01       21.92     52.88 o
  -4   8   6        7.83       21.24     71.42 o
  -3   8   6     1065.42     1015.80     65.86 o
  -2   8   6      446.20      496.27     37.85 o
  -1   8   6     7663.64     7499.69    181.00 o
   0   8   6     2840.92     2764.75     65.53 o
   1   8   6     7786.82     7543.71    179.53 o
   2   8   6      382.52      392.96     26.82 o
   3   8   6      969.52      966.07     83.01 o
   4   8   6        4.11      -33.95     51.57 o
  -4   9   6       78.02      121.35     69.04 o
  -3   9   6     1428.83     1521.81     80.59 o
  -2   9   6     1431.15     1355.80     67.48 o
  -1   9   6    10931.47    10647.99    257.80 o
   0   9   6     3252.70     3193.51     75.21 o
   1   9   6    11470.86    11035.74    255.42 o
   2   9   6     1556.48     1543.42     51.06 o
   3   9   6     1457.45     1395.51     65.41 o
   4   9   6       88.28      -27.56     60.79 o
  -4  10   6      200.75      172.68     71.42 o
  -3  10   6      364.20      317.31     59.87 o
  -2  10   6      156.74      137.79     35.05 o
  -1  10   6     4482.94     4450.26    109.03 o
   0  10   6     4163.81     4088.30    104.71 o
   1  10   6     4065.23     3973.63    106.46 o
   2  10   6      178.66      193.89     49.55 o
   3  10   6      451.02      413.93     52.71 o
   4  10   6      198.05      154.78     59.09 o
  -4  11   6      186.50      219.52     76.60 o
  -3  11   6       69.21      107.72     45.43 o
  -2  11   6     1695.24     1732.21     75.74 o
  -1  11   6      675.10      714.96     41.00 o
   0  11   6     1562.88     1529.64     51.05 o
   1  11   6      623.85      657.00     39.12 o
   2  11   6     1526.07     1461.67     63.80 o
   3  11   6       53.23       12.85     47.61 o
   4  11   6      171.35      224.62     71.49 o
  -4  12   6       37.80      145.90     81.87 o
  -3  12   6       29.77       39.97     64.31 o
  -2  12   6       61.87        8.91     37.57 o
  -1  12   6       28.34       45.03     30.45 o
   0  12   6      386.80      403.47     29.75 o
   1  12   6        4.85        4.76     22.30 o
   2  12   6       71.36       87.95     34.01 o
   3  12   6        7.34       13.92     51.58 o
   4  12   6       33.42      -18.04     61.02 o
  -4  13   6       32.25       36.90     86.38 o
  -3  13   6      250.89      255.18     95.12 o
  -2  13   6      206.59      274.03     48.59 o
  -1  13   6     1200.18     1298.79     58.74 o
   0  13   6      151.37      204.37     35.29 o
   1  13   6     1209.28     1269.56     54.68 o
   2  13   6      232.85      261.29     40.22 o
   3  13   6      273.86      336.69     57.42 o
   4  13   6       37.68       68.74     67.66 o
  -3  14   6      329.80      329.94     74.03 o
  -2  14   6        1.02       19.90     45.51 o
  -1  14   6     1122.12     1138.78     58.27 o
   0  14   6     1034.15     1135.67     47.21 o
   1  14   6     1187.85     1313.39     87.53 o
   2  14   6        0.04      -38.94     44.04 o
   3  14   6      278.45      220.32     57.32 o
  -3  15   6      408.89      532.60    174.72 o
  -2  15   6     1400.60     1461.65    139.32 o
  -1  15   6     1497.51     1397.70     67.80 o
   0  15   6      111.59       83.64     31.14 o
   1  15   6     1450.58     1535.84     81.26 o
   2  15   6     1454.30     1573.20     80.89 o
   3  15   6      387.86      408.86     69.80 o
  -3  16   6      131.72      114.56     79.71 o
  -2  16   6      122.26      147.11     54.47 o
  -1  16   6      663.08      679.43     53.95 o
   0  16   6     1331.87     1547.48     82.94 o
   1  16   6      721.13      778.18     51.04 o
   2  16   6      118.78      154.05     52.05 o
   3  16   6      120.78      142.14     95.38 o
  -2  17   6      292.71      437.76     65.06 o
  -1  17   6      114.14       63.24     45.14 o
   0  17   6      364.37      391.67     57.46 o
   1  17   6      123.04      152.87     51.34 o
   2  17   6      250.61      236.91     55.80 o
  -2  18   6        0.08      -31.54     58.93 o
  -1  18   6       65.82       43.17     47.83 o
   0  18   6        0.84      -51.53     66.09 o
   1  18   6       67.53       55.76     61.75 o
   2  18   6        0.17      -24.46     55.82 o
  -2  19   6      203.72      110.26     79.42 o
  -1  19   6      276.02      267.29     65.37 o
   0  19   6        0.17      -13.60    108.59 o
   1  19   6      282.15      346.55    126.06 o
   2  19   6      194.44      168.63     96.45 o
  -1  20   6      206.08      148.83     67.12 o
   0  20   6     1114.61     1137.80    149.43 o
   1  20   6      235.80      364.92    130.31 o
   1   0   7    12908.71    12605.27    319.93 o
   2   0   7     8646.85     8672.57    224.99 o
   3   0   7      306.83      325.78     34.99 o
   4   0   7      192.60      252.87     77.98 o
   5   0   7       35.15        3.44     65.61 o
  -5   1   7       82.76      116.41    107.62 o
  -4   1   7     2173.19     2221.06    115.72 o
  -3   1   7     1740.84     1811.20     63.77 o
  -2   1   7      475.13      492.75     24.25 o
  -1   1   7     4780.25     4731.81    130.17 o
   0   1   7    16863.70    17482.19    399.20 o
   1   1   7     5291.40     5185.83    129.60 o
   2   1   7      281.08      299.40     20.05 o
   3   1   7     1761.10     1728.13     60.25 o
   4   1   7     2122.81     1990.18     90.76 o
   5   1   7      111.56      234.11     94.44 o
  -5   2   7      153.86       75.20    110.50 o
  -4   2   7      570.78      562.97     51.19 o
  -3   2   7      383.51      375.65     27.06 o
  -2   2   7     8204.14     8212.68    186.02 o
  -1   2   7     2355.96     2446.47     58.66 o
   0   2   7     2167.96     2169.57     53.55 o
   1   2   7     2121.54     2174.85     57.20 o
   2   2   7     7434.37     7449.26    183.87 o
   3   2   7      405.18      429.50     26.43 o
   4   2   7      590.68      643.70     55.66 o
   5   2   7      110.75      120.66     83.41 o
  -5   3   7      116.96       75.45     72.12 o
  -4   3   7      456.88      502.16     49.96 o
  -3   3   7      733.30      721.57     41.49 o
  -2   3   7     9429.85     9652.40    247.12 o
  -1   3   7      223.96      271.54     12.60 o
   0   3   7     5073.91     5052.74    119.00 o
   1   3   7      186.16      213.56     11.59 o
   2   3   7     8777.72     9130.38    199.01 o
   3   3   7      597.67      610.15     32.37 o
   4   3   7      371.58      408.33     49.51 o
   5   3   7       86.20       76.36     93.07 o
  -5   4   7       20.67       38.11     73.89 o
  -4   4   7       30.47       56.71     49.79 o
  -3   4   7     1866.98     1780.72     72.47 o
  -2   4   7     6891.25     6902.90    212.60 o
  -1   4   7     1693.63     1682.96     49.35 o
   0   4   7    23545.89    23308.25    531.91 o
   1   4   7     2133.39     2049.32     55.26 o
   2   4   7     6660.54     6735.85    163.00 o
   3   4   7     1832.92     1701.78     64.96 o
   4   4   7       31.80       70.51     42.71 o
   5   4   7       18.72       64.40     92.92 o
  -5   5   7       33.24       95.85     77.08 o
  -4   5   7      789.69      635.40    110.50 o
  -3   5   7      988.60     1012.14     52.61 o
  -2   5   7     1287.39     1326.99     60.21 o
  -1   5   7     1807.53     1815.38     60.20 o
   0   5   7    22915.75    21934.10    565.32 o
   1   5   7     2253.84     2149.43     83.69 o
   2   5   7     1518.26     1607.20     45.37 o
   3   5   7     1004.87      953.86     44.92 o
   4   5   7      904.41      945.70     81.03 o
   5   5   7       25.18      132.23     94.62 o
  -4   6   7        6.48       58.32     54.38 o
  -3   6   7     2396.32     2452.60     93.40 o
  -2   6   7     8870.37     8305.38    264.36 o
  -1   6   7     3285.21     3600.29    100.60 o
   0   6   7      735.69      771.05     30.05 o
   1   6   7     3336.39     3477.18    116.20 o
   2   6   7     8728.98     8611.59    201.37 o
   3   6   7     2361.95     2310.47     79.47 o
   4   6   7       12.77       52.09     47.99 o
  -4   7   7      128.41      185.41     77.62 o
  -3   7   7      183.32      196.71     38.86 o
  -2   7   7     1039.21     1032.55     51.60 o
  -1   7   7     4707.11     4536.91    107.19 o
   0   7   7    23117.39    22369.90    513.18 o
   1   7   7     4242.48     4052.50    119.34 o
   2   7   7     1063.39     1088.65     45.67 o
   3   7   7      231.38      312.95     43.10 o
   4   7   7       85.13       27.02     58.70 o
  -4   8   7      236.52      205.65     63.75 o
  -3   8   7      286.68      418.10     46.56 o
  -2   8   7     1536.01     1458.59     65.73 o
  -1   8   7     1409.97     1396.05     41.65 o
   0   8   7     4189.37     4124.79    102.32 o
   1   8   7     1359.74     1243.24     47.13 o
   2   8   7     1594.57     1509.88     55.04 o
   3   8   7      286.90      348.87     45.68 o
   4   8   7      208.81      253.95     57.27 o
  -4   9   7       33.27      -15.12     63.74 o
  -3   9   7       50.38      148.06     52.81 o
  -2   9   7     1863.19     1848.31     78.60 o
  -1   9   7     1478.95     1519.52     48.90 o
   0   9   7     2411.73     2432.81     59.93 o
   1   9   7     1562.22     1541.74     48.79 o
   2   9   7     1903.83     1826.19     69.02 o
   3   9   7       31.20       30.24     35.81 o
   4   9   7       42.83      -25.72     51.98 o
  -4  10   7       76.17       17.02     71.65 o
  -3  10   7      595.61      690.61    160.31 o
  -2  10   7     1276.95     1215.44     63.45 o
  -1  10   7      505.60      517.17     34.05 o
   0  10   7     1264.01     1223.01     38.31 o
   1  10   7      555.66      543.81     28.73 o
   2  10   7     1437.68     1431.22     59.32 o
   3  10   7      558.03      599.65     51.17 o
   4  10   7       89.52      121.25     58.28 o
  -4  11   7      433.10      538.50     88.03 o
  -3  11   7      240.56      208.53     62.15 o
  -2  11   7      278.86      255.35     40.75 o
  -1  11   7     4387.76     4301.23    129.31 o
   0  11   7     9965.77     9763.38    213.00 o
   1  11   7     4395.93     4305.46    110.68 o
   2  11   7      287.17      306.67     37.20 o
   3  11   7      245.26      200.58     71.78 o
   4  11   7      501.82      474.48     71.42 o
  -4  12   7       80.49       74.64     77.33 o
  -3  12   7      346.73      457.90     70.90 o
  -2  12   7     2021.06     1890.89     95.85 o
  -1  12   7     1588.05     1571.00     67.27 o
   0  12   7      233.59      263.34     23.00 o
   1  12   7     1798.91     1797.85     56.86 o
   2  12   7     2204.55     2065.04     79.21 o
   3  12   7      357.63      357.52     61.08 o
   4  12   7       69.33       44.59     67.12 o
  -4  13   7      219.90       78.33     83.96 o
  -3  13   7      816.78      822.55     90.84 o
  -2  13   7      210.09      251.08     44.10 o
  -1  13   7      720.28      643.18     44.49 o
   0  13   7     1167.64     1301.16     49.07 o
   1  13   7      621.85      663.35     42.05 o
   2  13   7      156.73      178.46     39.05 o
   3  13   7      968.08     1072.12     78.59 o
   4  13   7      223.44      292.74     72.75 o
  -3  14   7      238.22      349.01    157.79 o
  -2  14   7      390.25      446.95     52.92 o
  -1  14   7     1193.20     1241.73     60.96 o
   0  14   7     2266.03     2307.22     74.00 o
   1  14   7     1188.16     1280.00     57.46 o
   2  14   7      385.04      440.94     46.15 o
   3  14   7      265.05      276.16     58.48 o
  -3  15   7      151.50      228.52     79.00 o
  -2  15   7      352.83      411.40     70.28 o
  -1  15   7      116.93      104.41     40.19 o
   0  15   7      110.83       96.00     37.74 o
   1  15   7      101.81      109.16     36.39 o
   2  15   7      366.90      399.04     53.90 o
   3  15   7      113.93      140.37     61.29 o
  -3  16   7       85.01      117.30     77.07 o
  -2  16   7      593.78      561.96     61.68 o
  -1  16   7      420.52      432.30     48.50 o
   0  16   7     1285.46     1366.17     95.22 o
   1  16   7      442.32      577.32     47.96 o
   2  16   7      570.03      543.83     60.79 o
   3  16   7       87.15       91.79     60.47 o
  -2  17   7      183.75      192.32     61.16 o
  -1  17   7      133.65      104.97     55.29 o
   0  17   7     1686.36     1686.15    110.76 o
   1  17   7      138.51      156.67     52.60 o
   2  17   7      164.50       98.50     67.19 o
  -2  18   7      471.24      353.66     79.83 o
  -1  18   7      553.82      635.35     59.20 o
   0  18   7      369.67      499.10     80.07 o
   1  18   7      497.11      486.80     63.94 o
   2  18   7      500.69      578.92     66.53 o
  -1  19   7      712.04      676.48     73.52 o
   0  19   7      389.50      377.17     82.14 o
   1  19   7      654.86      878.74    143.56 o
  -1  20   7      158.86      143.46     70.17 o
   0  20   7      104.93       57.91    133.62 o
   1  20   7      178.59      235.48    119.00 o
   0   0   8    39555.03    40606.93   1204.93 o
   1   0   8     1963.71     1932.96     56.17 o
   2   0   8     6476.56     6576.33    173.58 o
   3   0   8       23.37       53.50     23.50 o
   4   0   8       45.37       95.02     48.60 o
   5   0   8       50.90       99.53     85.22 o
  -5   1   8       32.03       12.82    105.17 o
  -4   1   8       57.22       80.69     51.25 o
  -3   1   8      648.95      693.95     32.92 o
  -2   1   8     1749.94     1717.83     56.60 o
  -1   1   8     3941.97     3900.84    104.50 o
   0   1   8     2927.15     3136.80     84.09 o
   1   1   8     3942.66     3897.32    116.41 o
   2   1   8     1867.58     1817.73     55.10 o
   3   1   8      712.67      675.60     35.40 o
   4   1   8       84.45       71.74     35.96 o
   5   1   8       23.26      -76.28     76.28 o
  -5   2   8        6.35       41.35    111.15 o
  -4   2   8      460.86      591.98     50.10 o
  -3   2   8      561.20      593.36     34.98 o
  -2   2   8     2106.99     2144.76     66.02 o
  -1   2   8    22683.50    22318.06    573.02 o
   0   2   8     1836.85     1796.21     50.76 o
   1   2   8    22352.13    22300.44    508.93 o
   2   2   8     2747.83     2876.97     72.79 o
   3   2   8      558.52      594.62     31.37 o
   4   2   8      383.71      480.17     53.68 o
   5   2   8        7.09      -32.70     90.83 o
  -5   3   8       70.56       39.81     71.79 o
  -4   3   8       96.97      151.57     43.46 o
  -3   3   8     1898.61     1786.13     72.27 o
  -2   3   8      722.07      688.44     28.61 o
  -1   3   8     5585.78     5409.80    113.35 o
   0   3   8     7922.76     7865.30    182.94 o
   1   3   8     4773.87     4799.42    135.72 o
   2   3   8      700.41      710.11     25.53 o
   3   3   8     1806.35     1828.92     65.68 o
   4   3   8       85.62       81.77     45.07 o
   5   3   8       64.60      165.32    100.41 o
  -5   4   8       95.45      166.15     80.07 o
  -4   4   8       22.98       11.41     41.37 o
  -3   4   8     2873.05     2871.45    103.55 o
  -2   4   8     4690.73     4639.30    115.27 o
  -1   4   8     1771.58     1964.24     46.71 o
   0   4   8    26154.70    25880.67    590.70 o
   1   4   8     1684.41     1758.54     91.22 o
   2   4   8     4683.99     4549.28    126.41 o
   3   4   8     2919.88     2903.71    107.18 o
   4   4   8       18.23       11.77     42.58 o
   5   4   8      119.24      154.37     99.84 o
  -5   5   8       20.29      180.59    119.65 o
  -4   5   8      126.12      121.42     45.53 o
  -3   5   8      427.79      489.18     63.71 o
  -2   5   8     2453.06     2470.02     86.69 o
  -1   5   8     1385.70     1351.27     37.28 o
   0   5   8     5230.27     5418.50    145.57 o
   1   5   8     1464.94     1389.91     44.83 o
   2   5   8     2112.31     2172.63     62.06 o
   3   5   8      346.03      321.62     32.30 o
   4   5   8      178.18      116.34     64.00 o
   5   5   8       20.18       56.40    100.63 o
  -4   6   8     1960.14     1850.74    109.33 o
  -3   6   8      104.77       88.38     41.22 o
  -2   6   8     4770.97     4784.58    154.57 o
  -1   6   8     4726.41     4639.61    111.60 o
   0   6   8     1806.38     1913.17     58.54 o
   1   6   8     4540.72     4280.30    122.26 o
   2   6   8     4704.15     4669.29    116.37 o
   3   6   8      153.87      138.48     29.24 o
   4   6   8     1852.03     1943.88    122.89 o
  -4   7   8      327.43      267.47     63.47 o
  -3   7   8      528.60      510.03     57.48 o
  -2   7   8      628.17      611.15     40.55 o
  -1   7   8     2866.03     2834.13     74.48 o
   0   7   8      214.70      216.75     24.66 o
   1   7   8     2862.07     2713.48     81.39 o
   2   7   8      735.42      795.93     35.03 o
   3   7   8      512.96      505.76     43.47 o
   4   7   8      352.95      288.53     63.56 o
  -4   8   8       24.14       49.66     60.79 o
  -3   8   8     3362.14     3323.11    156.89 o
  -2   8   8     1742.35     1732.91     83.91 o
  -1   8   8      937.87      885.57     31.96 o
   0   8   8        0.04      -13.52     13.52 o
   1   8   8      983.58      915.38     33.46 o
   2   8   8     1545.72     1485.97     57.43 o
   3   8   8     3049.47     2954.21    138.14 o
   4   8   8       19.00       41.51     77.90 o
  -4   9   8      213.17      147.20     68.10 o
  -3   9   8      445.40      506.22     65.63 o
  -2   9   8      304.83      313.24     36.87 o
  -1   9   8     2363.61     2255.22     75.32 o
   0   9   8     5336.31     5158.49    126.16 o
   1   9   8     2368.71     2319.49     65.22 o
   2   9   8      359.31      350.96     29.51 o
   3   9   8      444.84      504.50     46.26 o
   4   9   8      209.70      176.83     62.54 o
  -4  10   8      864.91      880.85     91.11 o
  -3  10   8        3.69      -30.14     50.32 o
  -2  10   8     1771.79     1780.84     79.29 o
  -1  10   8     2685.67     2505.84     84.95 o
   0  10   8       82.48       62.06     17.92 o
   1  10   8     2720.08     2676.09     73.59 o
   2  10   8     1950.18     1957.38     72.06 o
   3  10   8        5.98       10.61     38.62 o
   4  10   8      888.93      891.26     78.37 o
  -4  11   8       13.52       15.42     67.86 o
  -3  11   8      297.12      336.85     64.13 o
  -2  11   8     2525.63     2618.02    102.00 o
  -1  11   8      391.40      447.55     51.22 o
   0  11   8     1271.73     1162.87     41.44 o
   1  11   8      405.55      449.02     36.03 o
   2  11   8     2752.79     2532.34     89.20 o
   3  11   8      341.69      420.93     54.00 o
   4  11   8       11.98       -2.33     63.06 o
  -4  12   8       55.08        8.53     83.49 o
  -3  12   8      713.26      617.72     77.03 o
  -2  12   8      811.31      940.16     60.60 o
  -1  12   8      187.89      137.16     30.27 o
   0  12   8     5810.64     5729.76    142.30 o
   1  12   8      139.67      149.25     26.54 o
   2  12   8      898.49      976.98     54.70 o
   3  12   8      866.46      799.90     67.87 o
   4  12   8       71.57      115.87     69.52 o
  -3  13   8      685.66      761.00     86.45 o
  -2  13   8       28.17      -10.78     42.70 o
  -1  13   8     2525.61     2303.64     88.46 o
   0  13   8      513.84      554.35     38.45 o
   1  13   8     2795.09     2698.34     86.71 o
   2  13   8       16.94       42.63     35.98 o
   3  13   8      614.32      625.57     68.51 o
  -3  14   8      100.09      132.38     69.43 o
  -2  14   8      372.48      355.44     50.65 o
  -1  14   8     3149.17     3101.42    135.09 o
   0  14   8       47.30      -17.65     44.73 o
   1  14   8     3451.58     3459.99    105.85 o
   2  14   8      360.65      289.35     49.10 o
   3  14   8      108.71      131.44     56.36 o
  -3  15   8      176.53      165.82     78.47 o
  -2  15   8      747.70      781.04     87.17 o
  -1  15   8     1268.84     1206.24     62.56 o
   0  15   8     1246.30     1259.52    107.67 o
   1  15   8     1180.41     1238.35     59.49 o
   2  15   8      826.83      815.64     65.49 o
   3  15   8      183.56      273.44     64.14 o
  -3  16   8       34.41      112.89     78.72 o
  -2  16   8      461.74      448.30     76.62 o
  -1  16   8      185.81      102.34     47.43 o
   0  16   8     3599.89     3690.02    174.45 o
   1  16   8      196.94      190.51     49.32 o
   2  16   8      528.70      487.94     58.79 o
   3  16   8       41.96      104.88     61.39 o
  -2  17   8      493.09      456.50     79.96 o
  -1  17   8      225.91      225.93     62.23 o
   0  17   8      791.34      920.41    109.09 o
   1  17   8      217.40      218.38     53.70 o
   2  17   8      456.92      488.66     62.33 o
  -2  18   8      118.80      187.66     78.39 o
  -1  18   8      739.30      807.77    107.18 o
   0  18   8       60.60      -14.14     64.07 o
   1  18   8      728.45      809.85     92.14 o
   2  18   8      120.07      106.90     57.15 o
  -1  19   8      249.55      203.92     66.47 o
   0  19   8       10.48      -74.48     74.48 o
   1  19   8      253.93      320.48    122.67 o
   0  20   8      444.31      465.26     87.58 o
   1   0   9      109.05      122.48     17.01 o
   2   0   9     3499.14     3485.42     98.54 o
   3   0   9     1069.51     1130.53     47.08 o
   4   0   9        3.94        3.04     43.21 o
   5   0   9      223.68      311.97    180.26 o
  -5   1   9      239.09      268.90    111.87 o
  -4   1   9      380.37      426.27     71.28 o
  -3   1   9     2005.11     1923.15     59.90 o
  -2   1   9      875.80      894.31     30.47 o
  -1   1   9     2047.60     2099.23     64.85 o
   0   1   9      281.81      265.30     12.67 o
   1   1   9     2428.13     2395.23     64.36 o
   2   1   9      808.09      806.12     33.34 o
   3   1   9     2098.40     2065.52     66.96 o
   4   1   9      321.65      409.36     58.93 o
   5   1   9      252.22      318.75    104.16 o
  -5   2   9       62.83      120.44    111.22 o
  -4   2   9      183.58      145.62     84.06 o
  -3   2   9      370.08      408.15     40.94 o
  -2   2   9     2445.80     2376.38     66.39 o
  -1   2   9     6330.71     5925.63    146.20 o
   0   2   9    18067.28    18338.81    419.34 o
   1   2   9     6601.08     6423.68    158.46 o
   2   2   9     2633.15     2618.40     66.37 o
   3   2   9      339.54      396.63     43.81 o
   4   2   9      206.24      174.99     48.32 o
   5   2   9       63.76      161.93    102.14 o
  -5   3   9      100.27      240.46     74.32 o
  -4   3   9      428.37      489.05     50.15 o
  -3   3   9     1785.94     1741.46     69.13 o
  -2   3   9     1158.66     1178.05     35.96 o
  -1   3   9     2567.53     2387.74     61.74 o
   0   3   9      324.39      335.12     16.25 o
   1   3   9     2490.79     2311.30     60.03 o
   2   3   9      843.19      843.04     41.76 o
   3   3   9     2037.49     2032.59     68.79 o
   4   3   9      380.15      351.47     51.96 o
   5   3   9      114.22      175.33    103.51 o
  -5   4   9       70.78       50.03     82.84 o
  -4   4   9      435.05      494.12     52.96 o
  -3   4   9      584.97      621.90     45.37 o
  -2   4   9     1852.90     1843.32     55.52 o
  -1   4   9     3603.53     3662.92     77.90 o
   0   4   9      604.63      617.40     22.76 o
   1   4   9     3218.92     3070.69     84.78 o
   2   4   9     1980.33     1936.56     60.77 o
   3   4   9      479.86      507.74     41.65 o
   4   4   9      387.87      339.49     50.31 o
   5   4   9       71.12      -61.73     88.89 o
  -4   5   9      237.16      228.92     49.00 o
  -3   5   9      271.42      299.01     80.43 o
  -2   5   9      406.62      418.48     27.18 o
  -1   5   9     7986.48     7767.02    167.59 o
   0   5   9      352.00      298.30     19.16 o
   1   5   9     7897.93     7544.70    203.77 o
   2   5   9      404.34      455.28     33.10 o
   3   5   9      285.39      261.63     35.59 o
   4   5   9      265.69      344.63     68.31 o
  -4   6   9       26.72       97.57     48.15 o
  -3   6   9      186.43      213.88     45.43 o
  -2   6   9     3859.93     3770.56    109.86 o
  -1   6   9    10759.25    10546.23    254.48 o
   0   6   9      702.43      825.34     36.12 o
   1   6   9    10992.51    10916.89    281.28 o
   2   6   9     3768.94     3784.18    106.91 o
   3   6   9      136.54      153.04     34.25 o
   4   6   9       25.44       74.56     66.56 o
  -4   7   9       51.83       -0.74     50.58 o
  -3   7   9      514.45      535.60     58.92 o
  -2   7   9      823.07      860.97     46.86 o
  -1   7   9     5478.70     5243.61    129.81 o
   0   7   9     4841.60     4690.18    129.12 o
   1   7   9     5408.32     5202.55    142.92 o
   2   7   9      859.27      829.95     38.99 o
   3   7   9      479.80      509.55     75.03 o
   4   7   9       52.76      -65.77     84.93 o
  -4   8   9      282.10      300.16     55.57 o
  -3   8   9      865.98      881.83     76.07 o
  -2   8   9     1265.09     1360.57     59.08 o
  -1   8   9     4665.38     4258.14    110.76 o
   0   8   9       39.66       25.22     17.16 o
   1   8   9     4843.53     4460.25    122.12 o
   2   8   9     1082.33     1059.64     47.21 o
   3   8   9      915.00      999.32     76.68 o
   4   8   9      259.53      171.66     95.52 o
  -4   9   9       19.06      -14.55     67.36 o
  -3   9   9      414.04      488.14     61.86 o
  -2   9   9     2230.09     2151.58     83.96 o
  -1   9   9     7860.96     7544.67    186.37 o
   0   9   9     4514.58     4468.66    111.62 o
   1   9   9     8231.94     7751.15    239.21 o
   2   9   9     2206.23     2061.77     71.48 o
   3   9   9      406.51      416.02     50.10 o
   4   9   9       18.70      101.23     79.07 o
  -4  10   9        2.54        7.76     72.36 o
  -3  10   9      349.52      379.23     64.40 o
  -2  10   9     1791.06     1795.89     75.97 o
  -1  10   9     1251.52     1169.98     46.37 o
   0  10   9     4439.27     4406.55    110.85 o
   1  10   9      974.79     1025.90     45.82 o
   2  10   9     1640.54     1641.33     58.22 o
   3  10   9      384.60      448.92     49.01 o
   4  10   9        3.99       73.87     58.33 o
  -4  11   9      151.14      166.95     79.96 o
  -3  11   9      114.28       96.85     61.78 o
  -2  11   9       74.41      112.69     37.48 o
  -1  11   9     1131.39     1057.35     43.80 o
   0  11   9     3047.80     3068.54     82.81 o
   1  11   9     1123.67     1202.25     48.84 o
   2  11   9      178.44      233.46     35.95 o
   3  11   9       90.76       93.79     44.15 o
   4  11   9      160.31      177.07     65.89 o
  -4  12   9       18.08      102.35     78.93 o
  -3  12   9      570.72      458.91    141.11 o
  -2  12   9      985.47      945.87    106.56 o
  -1  12   9      298.83      267.79     28.88 o
   0  12   9     1171.05     1169.93     43.53 o
   1  12   9      296.73      295.34     32.59 o
   2  12   9     1068.49     1003.53     53.89 o
   3  12   9      532.13      466.38     68.33 o
   4  12   9       17.87       66.93     64.11 o
  -3  13   9      837.08      698.22     83.22 o
  -2  13   9       69.38       92.66     42.54 o
  -1  13   9     1292.08     1238.34     65.81 o
   0  13   9      739.99      711.73     49.39 o
   1  13   9     1449.25     1468.79     58.52 o
   2  13   9       48.65       73.59     39.01 o
   3  13   9      778.39      836.39     72.13 o
  -3  14   9      300.81      262.92    107.08 o
  -2  14   9      274.43      317.15     64.70 o
  -1  14   9     1909.28     1723.21     89.35 o
   0  14   9     1101.26     1138.57     64.97 o
   1  14   9     1703.24     1826.10     85.04 o
   2  14   9      274.37      309.19     44.46 o
   3  14   9      326.54      251.80     90.47 o
  -3  15   9      228.76      264.03     85.01 o
  -2  15   9      380.81      261.59     79.06 o
  -1  15   9      819.90      676.71     44.14 o
   0  15   9      943.70      994.90    108.57 o
   1  15   9      839.70      954.29     60.04 o
   2  15   9      342.67      454.26     49.22 o
   3  15   9      254.49      207.26     67.03 o
  -3  16   9       50.73       48.48    121.84 o
  -2  16   9      815.42      804.22    134.74 o
  -1  16   9      120.35      138.83     44.86 o
   0  16   9      797.10      855.16     83.68 o
   1  16   9      143.79      228.28     49.92 o
   2  16   9      843.97      774.73     65.82 o
   3  16   9       54.38       40.71     61.27 o
  -2  17   9      326.46      267.76     76.79 o
  -1  17   9       89.38       75.20     47.90 o
   0  17   9      143.96      287.56     69.41 o
   1  17   9       85.14       80.60     64.52 o
   2  17   9      349.52      431.69     75.31 o
  -2  18   9       74.82       23.75     77.22 o
  -1  18   9      349.43      391.00     56.41 o
   0  18   9      102.06       37.51     68.50 o
   1  18   9      385.45      348.64     84.24 o
   2  18   9       96.46       66.15     68.91 o
  -1  19   9      531.38      503.76     71.76 o
   0  19   9        0.60      -64.05     66.15 o
   1  19   9      517.87      437.32    119.22 o
   0  20   9        2.54       10.92     75.16 o
   0   0  10    18894.33    19271.18    575.37 o
   1   0  10       29.19       29.74     12.56 o
   2   0  10      242.49      266.34     21.42 o
   3   0  10      245.61      295.40     28.24 o
   4   0  10     1000.37     1130.81     69.68 o
   5   0  10        0.87      -33.05     66.17 o
  -5   1  10       37.50        4.37    101.06 o
  -4   1  10      129.33      178.86     58.96 o
  -3   1  10      694.73      711.97     39.02 o
  -2   1  10    12040.44    11833.27    274.25 o
  -1   1  10     1877.50     2046.59     51.50 o
   0   1  10    18281.19    18609.93    425.97 o
   1   1  10     1687.67     1794.85     52.80 o
   2   1  10    12057.82    11597.51    302.11 o
   3   1  10      639.37      683.90     36.44 o
   4   1  10      194.04      189.28     51.45 o
   5   1  10       52.41       21.52     71.10 o
  -5   2  10       84.79      -74.34    107.33 o
  -4   2  10      130.64      211.86     57.78 o
  -3   2  10      113.84      187.00     29.99 o
  -2   2  10     1612.39     1609.17     50.28 o
  -1   2  10     4233.01     4423.75    120.08 o
   0   2  10     2663.12     2522.44     63.09 o
   1   2  10     4208.14     4364.88    106.72 o
   2   2  10     1800.34     1861.30     59.62 o
   3   2  10      114.64      150.42     28.40 o
   4   2  10      104.90      149.82     47.94 o
   5   2  10       87.06      -19.02     90.40 o
  -5   3  10      168.03       -0.68    101.96 o
  -4   3  10       21.78       40.64     41.34 o
  -3   3  10      853.58      866.41     45.06 o
  -2   3  10      158.94      173.13     17.86 o
  -1   3  10     9180.66     9371.15    205.76 o
   0   3  10     7191.33     7462.46    174.78 o
   1   3  10     8045.90     8137.54    203.68 o
   2   3  10      190.90      219.65     15.33 o
   3   3  10      777.57      801.70     42.26 o
   4   3  10       21.13       29.85     46.12 o
   5   3  10      175.69      132.11     96.02 o
  -4   4  10       70.03       64.49     45.43 o
  -3   4  10      868.64      843.12     91.29 o
  -2   4  10     1065.54     1135.81     39.31 o
  -1   4  10      157.64      205.38     25.09 o
   0   4  10     8023.49     7881.67    184.81 o
   1   4  10      126.56      130.65     12.63 o
   2   4  10     1096.68     1057.58     42.94 o
   3   4  10      942.36      920.92     68.77 o
   4   4  10       61.75       24.17     45.96 o
  -4   5  10      896.21      874.48     69.64 o
  -3   5  10       97.33      156.14     36.15 o
  -2   5  10     8149.54     7987.28    221.79 o
  -1   5  10     1724.06     1638.93     46.49 o
   0   5  10      483.51      487.92     24.96 o
   1   5  10     1428.65     1350.08     49.97 o
   2   5  10     8646.70     8525.06    220.73 o
   3   5  10       91.53      113.93     33.98 o
   4   5  10      961.85      910.60     90.63 o
  -4   6  10      848.11     1037.12     89.89 o
  -3   6  10      282.33      293.22     41.28 o
  -2   6  10      315.56      357.56     26.39 o
  -1   6  10      798.33      763.05     44.24 o
   0   6  10    17423.19    16459.09    427.83 o
   1   6  10      925.63      917.31     38.05 o
   2   6  10      312.96      320.23     31.25 o
   3   6  10      347.73      405.37     39.09 o
   4   6  10      847.46      951.00     93.07 o
  -4   7  10      126.52      162.49     52.57 o
  -3   7  10      352.89      371.02     46.79 o
  -2   7  10     5429.41     5239.83    147.99 o
  -1   7  10     3941.60     3684.57     96.66 o
   0   7  10       27.09       10.83     16.18 o
   1   7  10     3871.06     3788.24    106.77 o
   2   7  10     5445.93     5297.56    170.22 o
   3   7  10      452.13      497.81     44.87 o
   4   7  10      200.39      182.38     99.44 o
  -4   8  10       65.46       91.47     54.42 o
  -3   8  10      400.23      437.13     49.35 o
  -2   8  10      653.15      698.10     35.83 o
  -1   8  10      541.75      500.91     25.94 o
   0   8  10     1211.60     1197.12     77.66 o
   1   8  10      497.96      474.75     29.25 o
   2   8  10      599.70      599.50     41.59 o
   3   8  10      360.01      307.80     81.65 o
   4   8  10       74.26       65.69     84.42 o
  -4   9  10      195.80      232.99     57.79 o
  -3   9  10      464.19      519.79     64.27 o
  -2   9  10      591.98      577.19     37.27 o
  -1   9  10     1097.04     1047.26     40.39 o
   0   9  10      190.17      221.97     20.43 o
   1   9  10     1039.92     1023.15     50.64 o
   2   9  10      658.60      693.67     42.91 o
   3   9  10      610.20      646.56     72.37 o
   4   9  10      154.65      146.45     77.86 o
  -4  10  10      277.87      221.22     58.77 o
  -3  10  10       32.71       82.01     59.18 o
  -2  10  10      657.95      744.41     43.64 o
  -1  10  10       27.82       23.46     21.40 o
   0  10  10     3915.09     3930.94    100.70 o
   1  10  10       44.91       75.36     39.51 o
   2  10  10      617.20      640.08     45.72 o
   3  10  10       40.40        4.07     47.91 o
   4  10  10      248.25      239.35     90.08 o
  -4  11  10       46.50       37.99     58.62 o
  -3  11  10       19.99      -36.20     59.88 o
  -2  11  10     4385.67     4194.61    175.86 o
  -1  11  10      976.98      998.31     41.38 o
   0  11  10     3854.52     3902.34    101.15 o
   1  11  10      794.76      840.61     44.21 o
   2  11  10     4019.85     3866.97    144.98 o
   3  11  10       34.44       16.69     47.43 o
   4  11  10       41.83       24.63     83.61 o
  -4  12  10      302.28      367.25     68.47 o
  -3  12  10      266.56      281.33     68.21 o
  -2  12  10      254.11      166.65     54.69 o
  -1  12  10      248.17      234.23     28.55 o
   0  12  10     2942.28     3073.81     84.70 o
   1  12  10      266.81      294.71     33.15 o
   2  12  10      231.15      235.63     47.98 o
   3  12  10      237.81      251.81     56.59 o
   4  12  10      310.12      468.31     99.71 o
  -3  13  10      504.92      579.08     80.35 o
  -2  13  10     1915.77     1749.40    122.60 o
  -1  13  10     1055.53      999.47     46.29 o
   0  13  10       98.83      120.45     38.43 o
   1  13  10     1130.29     1147.69     51.63 o
   2  13  10     1889.93     1881.72     90.99 o
   3  13  10      457.65      418.74     78.14 o
  -3  14  10      159.23      105.96     76.40 o
  -2  14  10      129.00      127.99     48.11 o
  -1  14  10     1154.06     1196.41     51.17 o
   0  14  10      275.26      357.83     45.85 o
   1  14  10     1003.72     1107.86     66.51 o
   2  14  10      107.62      182.54     52.64 o
   3  14  10      150.65      186.27     78.11 o
  -3  15  10       12.76       -5.78     57.24 o
  -2  15  10      722.45      683.51     60.93 o
  -1  15  10      862.99      883.47     47.94 o
   0  15  10      975.52     1102.26     68.80 o
   1  15  10      760.02      862.57     95.90 o
   2  15  10      657.11      582.30     63.84 o
   3  15  10        7.22      -62.11     74.10 o
  -3  16  10       80.72      229.95     64.66 o
  -2  16  10       27.15        1.85     50.78 o
  -1  16  10       91.94       44.94     43.43 o
   0  16  10     1008.77     1037.71     80.16 o
   1  16  10      100.46       92.50     47.92 o
   2  16  10       42.77        2.92     67.35 o
   3  16  10       70.57      135.30     77.16 o
  -2  17  10      733.28      553.12     63.94 o
  -1  17  10      561.88      571.20     55.50 o
   0  17  10       13.00      -38.94     60.08 o
   1  17  10      529.35      515.19     81.57 o
   2  17  10      659.00      488.63     75.77 o
  -2  18  10       39.16     -101.14    101.14 o
  -1  18  10      519.06      656.26     61.90 o
   0  18  10     1209.05     1140.14     99.54 o
   1  18  10      574.40      684.46    142.77 o
   2  18  10       30.94       44.96    100.96 o
  -1  19  10      394.62      364.12     88.64 o
   0  19  10       14.61       39.14     70.06 o
   1  19  10      386.05      384.20     89.39 o
   1   0  11     4110.09     4106.88    111.46 o
   2   0  11      465.71      462.06     28.55 o
   3   0  11     2315.59     2345.73     77.59 o
   4   0  11       28.23       59.22     46.76 o
   5   0  11      134.22       94.36     86.66 o
  -5   1  11        7.69       -2.91     68.53 o
  -4   1  11      241.92      234.44     53.34 o
  -3   1  11       14.45       13.24     24.35 o
  -2   1  11      715.97      743.99     28.64 o
  -1   1  11    10830.15    11169.51    253.91 o
   0   1  11      793.18      830.83     27.14 o
   1   1  11    10416.24    10645.98    253.93 o
   2   1  11      777.30      817.85     52.29 o
   3   1  11       18.83       39.66     31.95 o
   4   1  11      243.66      300.21     50.66 o
   5   1  11       10.36      -21.82     85.36 o
  -4   2  11      279.66      196.39     60.02 o
  -3   2  11     2119.85     2089.28     75.75 o
  -2   2  11     1071.45     1117.56     43.87 o
  -1   2  11    11425.62    11406.48    275.59 o
   0   2  11     2680.41     2553.62     64.56 o
   1   2  11    12111.28    12292.88    275.62 o
   2   2  11     1033.91     1019.68     35.69 o
   3   2  11     2200.63     2286.35     77.08 o
   4   2  11      246.75      270.58     50.68 o
  -4   3  11       92.12      170.06     62.95 o
  -3   3  11     1822.70     1875.19     70.61 o
  -2   3  11     1412.33     1404.39     51.73 o
  -1   3  11    15106.67    14965.75    344.87 o
   0   3  11    12152.95    12315.78    284.99 o
   1   3  11    14829.31    14788.40    343.72 o
   2   3  11     1334.66     1350.10     42.59 o
   3   3  11     1906.56     1953.59     70.80 o
   4   3  11       97.36      164.95     48.23 o
  -4   4  11      129.09      146.76     88.11 o
  -3   4  11     2757.91     2654.02    100.47 o
  -2   4  11     1499.92     1454.63     56.46 o
  -1   4  11    10840.84    10631.90    256.15 o
   0   4  11      800.56      720.75     26.55 o
   1   4  11    11247.10    11244.09    254.86 o
   2   4  11     1660.44     1659.45     68.30 o
   3   4  11     2734.68     2549.53    101.55 o
   4   4  11      158.92      154.64     47.83 o
  -4   5  11      445.25      466.21     61.31 o
  -3   5  11     2296.52     2364.08     93.62 o
  -2   5  11      229.39      211.48     26.19 o
  -1   5  11      708.54      721.00     29.98 o
   0   5  11        0.25        3.21     16.45 o
   1   5  11      715.19      724.74     26.27 o
   2   5  11      196.69      249.29     23.99 o
   3   5  11     2250.70     2261.27    101.53 o
   4   5  11      561.74      524.83     88.60 o
  -4   6  11       82.51      123.06     49.35 o
  -3   6  11      389.64      469.83     46.13 o
  -2   6  11      257.06      263.91     32.96 o
  -1   6  11     3772.01     3542.51     93.00 o
   0   6  11        1.72      -13.80     13.80 o
   1   6  11     3700.65     3585.69    102.69 o
   2   6  11      250.89      262.61     40.45 o
   3   6  11      390.89      410.18     42.26 o
   4   6  11       96.17       91.08     71.34 o
  -4   7  11      229.61      338.67     56.60 o
  -3   7  11     1790.30     1655.52     97.33 o
  -2   7  11      540.12      493.70     62.37 o
  -1   7  11       25.83       39.66     20.52 o
   0   7  11     1059.28      961.16     39.83 o
   1   7  11       13.61       24.20     24.15 o
   2   7  11      450.53      478.28     36.00 o
   3   7  11     1826.27     1763.57    112.29 o
   4   7  11      229.71      247.38    100.74 o
  -4   8  11      162.73      135.46     54.83 o
  -3   8  11      606.31      575.78     71.36 o
  -2   8  11     2501.13     2471.95     91.58 o
  -1   8  11     6393.28     5858.37    149.68 o
   0   8  11     1727.78     1767.75     60.09 o
   1   8  11     6588.62     6239.10    166.21 o
   2   8  11     2359.76     2186.55     87.99 o
   3   8  11      514.45      456.13     64.58 o
   4   8  11      147.11      180.01     91.84 o
  -4   9  11      312.98      359.22     63.80 o
  -3   9  11     1315.76     1328.57     74.25 o
  -2   9  11      620.62      592.66    108.74 o
  -1   9  11     3672.43     3456.88    123.37 o
   0   9  11       80.60       81.86     18.95 o
   1   9  11     3646.13     3298.21    117.50 o
   2   9  11      521.12      530.11     43.77 o
   3   9  11     1399.20     1600.64    101.26 o
   4   9  11      358.57      428.96    112.59 o
  -4  10  11       26.03      -57.51     57.51 o
  -3  10  11     1109.88     1174.38     92.77 o
  -2  10  11      359.36      367.36     46.72 o
  -1  10  11     4666.23     4297.62    166.98 o
   0  10  11      190.79      243.46     23.46 o
   1  10  11     4422.88     4043.53    141.93 o
   2  10  11      219.81      307.41     37.93 o
   3  10  11     1151.59     1346.45    223.74 o
   4  10  11       21.83      151.99     87.61 o
  -4  11  11      143.92      189.86     66.48 o
  -3  11  11        8.45       16.94     52.35 o
  -2  11  11      152.87      152.33     40.88 o
  -1  11  11     2591.25     2291.26     89.48 o
   0  11  11      960.59      961.57     38.12 o
   1  11  11     2170.25     2153.80     76.27 o
   2  11  11      198.80      225.37     68.69 o
   3  11  11       17.59      -18.41     52.16 o
   4  11  11      117.86      386.01     92.66 o
  -3  12  11      112.57      158.94     53.67 o
  -2  12  11      426.53      451.53     49.40 o
  -1  12  11      424.62      347.00     31.37 o
   0  12  11     1025.44     1125.97     43.97 o
   1  12  11      325.17      375.43     35.86 o
   2  12  11      484.09      541.87     55.36 o
   3  12  11      127.42      140.44     56.95 o
  -3  13  11      157.26      184.33     56.89 o
  -2  13  11      295.81      233.70     59.55 o
  -1  13  11     1314.24     1306.80     51.92 o
   0  13  11      116.07       77.11     37.87 o
   1  13  11     1254.51     1336.19     57.74 o
   2  13  11      270.92      221.38     51.91 o
   3  13  11      142.28       87.97     72.34 o
  -3  14  11      384.77      353.93     67.75 o
  -2  14  11     1188.45     1094.42     69.81 o
  -1  14  11     1087.39     1182.97     52.51 o
   0  14  11      167.33      245.88     45.56 o
   1  14  11     1183.31     1354.32    101.25 o
   2  14  11     1129.87     1100.20     75.29 o
   3  14  11      402.61      495.30     80.81 o
  -3  15  11       22.53       -2.97     58.09 o
  -2  15  11      129.66      174.95     52.51 o
  -1  15  11     1498.84     1493.56     65.70 o
   0  15  11     2723.26     2701.97    113.54 o
   1  15  11     1384.15     1552.27     78.93 o
   2  15  11      116.77      109.23     53.66 o
   3  15  11       31.70      -27.78     72.65 o
  -2  16  11      536.63      471.64     62.25 o
  -1  16  11      567.63      505.76     60.95 o
   0  16  11       24.41       -4.67     46.62 o
   1  16  11      662.99      641.61     60.01 o
   2  16  11      495.24      572.65     67.30 o
  -2  17  11       17.61       -1.93     54.13 o
  -1  17  11        4.08       14.98     55.93 o
   0  17  11      387.77      447.75     84.93 o
   1  17  11        5.67      -38.58     98.04 o
   2  17  11       13.47       36.67     64.45 o
  -2  18  11      111.39      175.15     81.02 o
  -1  18  11       75.56       67.47     61.06 o
   0  18  11        0.21      102.47     70.93 o
   1  18  11      100.79      120.45     78.90 o
   2  18  11      129.86       95.30    129.84 o
  -1  19  11      139.73       53.48     79.71 o
   0  19  11      669.86      680.69    126.09 o
   1  19  11      121.32      184.05     86.18 o
   0   0  12    10477.40    10828.07    327.68 o
   1   0  12      551.35      573.53     27.26 o
   2   0  12     3070.27     3026.10     88.66 o
   3   0  12      100.85      106.72     26.64 o
   4   0  12     3566.73     3671.85    141.29 o
  -4   1  12       87.38      175.13     55.63 o
  -3   1  12      253.03      313.13     31.32 o
  -2   1  12     6583.43     6394.21    175.31 o
  -1   1  12     2449.86     2521.64     63.49 o
   0   1  12     4597.70     4996.46    119.45 o
   1   1  12     2213.01     2321.58     63.94 o
   2   1  12     6764.27     6655.65    174.30 o
   3   1  12      278.88      316.11     38.50 o
   4   1  12       95.28      107.70     50.27 o
  -4   2  12       58.37       77.23     54.95 o
  -3   2  12     2493.93     2380.66     81.33 o
  -2   2  12      360.03      406.01     26.82 o
  -1   2  12     3009.03     3067.60     79.07 o
   0   2  12    13996.47    14153.47    326.07 o
   1   2  12     3118.16     3133.59     79.24 o
   2   2  12      297.72      332.37     20.99 o
   3   2  12     2474.11     2394.89     82.64 o
   4   2  12       76.02       90.55     50.30 o
  -4   3  12      218.44      130.28     60.94 o
  -3   3  12      338.18      354.65     35.72 o
  -2   3  12      115.64      113.69     23.05 o
  -1   3  12      155.06      165.79     19.88 o
   0   3  12        5.10       21.54     12.43 o
   1   3  12      204.94      218.84     16.63 o
   2   3  12      146.70      182.97     22.76 o
   3   3  12      391.05      379.02     36.39 o
   4   3  12      222.89      225.24     52.17 o
  -4   4  12      843.10      805.30    113.13 o
  -3   4  12     1049.94     1077.27     54.31 o
  -2   4  12     2243.40     2192.75     72.81 o
  -1   4  12     1474.98     1433.38     51.57 o
   0   4  12      769.03      833.23     29.91 o
   1   4  12     1457.66     1425.69     42.99 o
   2   4  12     2286.72     2169.15     71.94 o
   3   4  12     1140.57     1229.28     96.50 o
   4   4  12      993.71     1050.40     67.84 o
  -4   5  12       71.63       83.69     49.34 o
  -3   5  12      233.30      257.19     40.95 o
  -2   5  12     5646.49     5270.98    150.36 o
  -1   5  12     1536.39     1534.60     49.09 o
   0   5  12     1511.50     1531.67     45.85 o
   1   5  12     1624.44     1578.97     46.05 o
   2   5  12     5675.23     5453.20    160.71 o
   3   5  12      217.49      230.58     39.35 o
   4   5  12       75.57      121.99     69.63 o
  -4   6  12      481.18      404.10     57.14 o
  -3   6  12      955.93      977.48     58.48 o
  -2   6  12     1600.95     1599.67     69.78 o
  -1   6  12      208.64      204.84     20.78 o
   0   6  12    42604.54    40978.50    935.44 o
   1   6  12      128.53       95.27     20.94 o
   2   6  12     1603.62     1637.88     69.97 o
   3   6  12      913.86      841.26     54.14 o
   4   6  12      442.71      357.98    138.92 o
  -4   7  12        3.78       31.54     50.23 o
  -3   7  12      595.61      680.48     70.54 o
  -2   7  12     4909.72     4612.09    186.63 o
  -1   7  12     1706.88     1527.30     63.66 o
   0   7  12        0.77       12.45     17.73 o
   1   7  12     1541.04     1482.34     54.87 o
   2   7  12     4977.99     4795.80    156.26 o
   3   7  12      714.49      750.07     51.53 o
   4   7  12        6.51       51.42     72.50 o
  -4   8  12       29.77        1.57     55.56 o
  -3   8  12      488.48      387.52     65.07 o
  -2   8  12      110.07      119.22     35.36 o
  -1   8  12     6113.87     5555.63    157.67 o
   0   8  12     3307.21     3187.40     94.64 o
   1   8  12     6058.09     5680.72    156.38 o
   2   8  12      154.70      187.52     33.27 o
   3   8  12      515.00      458.21     63.13 o
   4   8  12       34.78       38.36     74.30 o
  -4   9  12        2.70       64.88     56.03 o
  -3   9  12       89.88       53.26     45.06 o
  -2   9  12      317.55      265.03     39.56 o
  -1   9  12      117.20      106.12     27.42 o
   0   9  12     1670.41     1646.43     59.92 o
   1   9  12       93.85       43.59     31.37 o
   2   9  12      416.47      457.84     74.28 o
   3   9  12       57.22       47.50     59.61 o
   4   9  12        3.15      154.87    104.16 o
  -4  10  12        7.59      -53.09     57.90 o
  -3  10  12      125.41      205.76     49.51 o
  -2  10  12     1171.75     1199.38    101.03 o
  -1  10  12     2345.81     2197.72     91.28 o
   0  10  12     7948.78     7805.62    188.23 o
   1  10  12     2453.93     2405.19     91.00 o
   2  10  12     1103.74     1148.47     62.44 o
   3  10  12      136.29      233.03    106.93 o
   4  10  12       11.28       89.79     85.94 o
  -4  11  12       10.69       18.49     63.54 o
  -3  11  12       68.78      130.22     53.04 o
  -2  11  12     1222.67     1191.41     65.70 o
  -1  11  12      567.92      543.61     78.30 o
   0  11  12      578.71      504.98     29.79 o
   1  11  12      768.32      814.19     42.24 o
   2  11  12     1233.07     1279.46    143.60 o
   3  11  12       44.19      -25.61     52.08 o
   4  11  12       13.09      131.85     99.37 o
  -3  12  12       24.08      -32.59     52.36 o
  -2  12  12      614.06      595.63     52.70 o
  -1  12  12     2063.08     2039.09     77.09 o
   0  12  12     1412.52     1422.12     68.79 o
   1  12  12     2020.68     2043.67     75.60 o
   2  12  12      487.52      473.22     94.80 o
   3  12  12       25.70        9.11     55.82 o
  -3  13  12      224.92      176.81     68.08 o
  -2  13  12      792.89      818.07     63.19 o
  -1  13  12      960.96      870.21     50.71 o
   0  13  12      134.91      166.43     40.21 o
   1  13  12      891.14      959.31     50.28 o
   2  13  12      853.77      926.37     67.87 o
   3  13  12      209.04      215.19     73.77 o
  -3  14  12      545.32      534.51     69.23 o
  -2  14  12       19.10      -19.48     43.28 o
  -1  14  12      209.74      189.80     45.02 o
   0  14  12      610.81      588.77     52.39 o
   1  14  12      173.11      197.11     43.47 o
   2  14  12       24.07       62.41     48.70 o
   3  14  12      537.01      815.84     93.08 o
  -3  15  12        7.46      -49.68     60.19 o
  -2  15  12        5.96      -47.74     47.74 o
  -1  15  12      223.87      158.40     56.96 o
   0  15  12       60.69      106.60     47.14 o
   1  15  12      220.57      207.68     51.96 o
   2  15  12        1.33       21.30     70.86 o
   3  15  12        8.28      -11.42     73.32 o
  -2  16  12       52.72       39.75     66.63 o
  -1  16  12      192.39      167.50     56.19 o
   0  16  12       85.47      120.85     88.06 o
   1  16  12      179.75      255.50     71.07 o
   2  16  12       96.64       78.78     55.75 o
  -2  17  12      336.48      301.23    119.34 o
  -1  17  12      728.66      769.14     74.20 o
   0  17  12        3.76       40.65     66.83 o
   1  17  12      770.74      942.28     94.12 o
   2  17  12      341.37      290.37     74.13 o
  -1  18  12      129.26       10.99     61.61 o
   0  18  12     1480.02     1519.94    214.66 o
   1  18  12      119.49      111.33     77.96 o
  -1  19  12      341.23      432.64     87.11 o
   0  19  12       40.95       56.04     78.52 o
   1  19  12      335.14      403.13    121.70 o
   1   0  13      644.19      622.91     28.92 o
   2   0  13     3068.33     3077.41     91.31 o
   3   0  13     2748.15     2590.79    102.64 o
   4   0  13       60.18       34.06     49.34 o
  -4   1  13       29.94       56.61     50.95 o
  -3   1  13      241.97      270.84     33.20 o
  -2   1  13      766.20      751.81     36.58 o
  -1   1  13     7605.89     7731.79    186.62 o
   0   1  13     7319.89     7608.05    164.99 o
   1   1  13     8034.12     8059.33    187.31 o
   2   1  13      823.81      850.66     50.54 o
   3   1  13      268.89      260.40     35.08 o
   4   1  13       37.09      162.37     52.67 o
  -4   2  13        4.05      -23.71     59.97 o
  -3   2  13      675.68      718.66     42.21 o
  -2   2  13      756.69      749.08     35.30 o
  -1   2  13     6682.26     6649.64    157.02 o
   0   2  13     7730.55     7305.15    172.35 o
   1   2  13     6517.96     6436.70    156.50 o
   2   2  13      589.14      570.88     27.91 o
   3   2  13      672.00      722.99     43.86 o
   4   2  13        0.90       37.21     52.81 o
  -4   3  13       17.97       35.53     62.14 o
  -3   3  13      644.40      718.02     43.37 o
  -2   3  13     3413.46     3327.96     98.81 o
  -1   3  13     5478.62     5369.56    132.26 o
   0   3  13     4876.95     4891.18    133.67 o
   1   3  13     5480.88     5464.44    131.44 o
   2   3  13     3383.93     3287.25     99.54 o
   3   3  13      618.61      657.88     52.13 o
   4   3  13       17.25       -6.73     46.59 o
  -4   4  13      176.15      310.73     68.91 o
  -3   4  13     1021.02     1104.50     54.19 o
  -2   4  13     1554.06     1515.12     58.78 o
  -1   4  13     4242.55     4121.80    107.01 o
   0   4  13      345.20      334.58     19.78 o
   1   4  13     4327.24     4424.55    105.92 o
   2   4  13     1533.46     1609.24     58.89 o
   3   4  13     1003.63     1078.91     61.68 o
   4   4  13      153.34      207.09     50.14 o
  -4   5  13      521.54      509.08     71.84 o
  -3   5  13      836.42      896.96     95.47 o
  -2   5  13      492.24      480.71     33.50 o
  -1   5  13      544.42      524.46     27.76 o
   0   5  13      544.30      526.32     24.44 o
   1   5  13      568.87      632.10     26.36 o
   2   5  13      418.61      482.52     49.64 o
   3   5  13      800.10      816.72     61.34 o
   4   5  13      474.46      511.69    156.64 o
  -4   6  13       40.60      -46.96     46.96 o
  -3   6  13       68.12      116.23     39.45 o
  -2   6  13      814.26      864.91     43.44 o
  -1   6  13     5693.55     5431.91    151.50 o
   0   6  13      279.55      317.84     28.57 o
   1   6  13     5800.32     5660.41    154.18 o
   2   6  13      797.47      893.85     48.84 o
   3   6  13       98.75      135.15     65.20 o
   4   6  13       51.68      114.33    122.64 o
  -4   7  13      199.55      193.24     57.08 o
  -3   7  13      793.61      784.57     56.45 o
  -2   7  13      372.18      359.28     38.90 o
  -1   7  13     1199.40     1070.79     65.42 o
   0   7  13     1044.45     1034.83     43.99 o
   1   7  13     1178.27     1134.90     46.92 o
   2   7  13      291.65      332.05     36.64 o
   3   7  13      811.27      788.19     78.58 o
   4   7  13      228.28      309.40     81.93 o
  -4   8  13      299.43      275.79     55.85 o
  -3   8  13      534.24      532.26     54.04 o
  -2   8  13      375.62      392.10     42.93 o
  -1   8  13     2456.11     2254.36    146.96 o
   0   8  13      162.70      169.43     23.00 o
   1   8  13     2361.02     2316.60     75.94 o
   2   8  13      474.39      483.80     40.75 o
   3   8  13      447.77      482.82     48.06 o
   4   8  13      330.58      397.29     85.62 o
  -4   9  13      273.17      271.52     60.49 o
  -3   9  13      829.54      959.91     67.05 o
  -2   9  13      846.78      801.58     53.19 o
  -1   9  13     1788.80     1653.32    122.14 o
   0   9  13      321.77      335.30     28.98 o
   1   9  13     1965.40     1776.16     74.15 o
   2   9  13     1010.15      935.25     60.84 o
   3   9  13      807.11     1007.91     95.59 o
   4   9  13      322.55      231.59    102.14 o
  -4  10  13       30.81       88.14     59.09 o
  -3  10  13      697.70      718.72     61.84 o
  -2  10  13      618.89      568.36     75.23 o
  -1  10  13      395.74      390.91     34.40 o
   0  10  13     5397.54     5392.73    134.67 o
   1  10  13      291.36      251.79     37.07 o
   2  10  13      554.62      536.27     47.31 o
   3  10  13      765.98      742.98     95.62 o
   4  10  13       28.81       -3.57     85.82 o
  -4  11  13      222.08      238.90     65.96 o
  -3  11  13       95.07      105.05     77.78 o
  -2  11  13      344.59      371.10     48.02 o
  -1  11  13      786.25      757.72     44.33 o
   0  11  13      636.02      638.06     44.51 o
   1  11  13      600.21      599.57     40.91 o
   2  11  13      349.09      297.32     73.29 o
   3  11  13      109.35       54.31     67.01 o
   4  11  13      199.89      265.03     98.34 o
  -3  12  13      263.91      192.98     55.09 o
  -2  12  13      498.33      486.27     53.25 o
  -1  12  13       63.25       16.92     39.79 o
   0  12  13       69.30       77.36     36.54 o
   1  12  13       64.96       70.80     31.18 o
   2  12  13      569.47      568.03     57.21 o
   3  12  13      270.71      310.86     67.80 o
  -3  13  13      328.57      280.29     60.41 o
  -2  13  13      309.69      306.97     98.14 o
  -1  13  13      358.20      379.07     41.79 o
   0  13  13      597.29      551.82     51.93 o
   1  13  13      444.65      520.11     47.41 o
   2  13  13      297.85      305.78     71.89 o
   3  13  13      313.63      171.98     64.11 o
  -3  14  13      344.47      278.66     62.50 o
  -2  14  13      369.85      369.53     52.75 o
  -1  14  13     1322.20     1264.51     62.82 o
   0  14  13     1095.31     1134.85     67.98 o
   1  14  13     1354.53     1470.33     74.93 o
   2  14  13      371.34      388.87     57.51 o
   3  14  13      366.20      446.03     85.06 o
  -3  15  13       44.18       86.23     61.23 o
  -2  15  13      543.18      406.76     58.82 o
  -1  15  13     1414.23     1511.14     87.42 o
   0  15  13     1987.80     2056.27     96.48 o
   1  15  13     1459.62     1645.38     82.90 o
   2  15  13      499.55      510.89     78.33 o
   3  15  13       42.42       76.97     78.40 o
  -2  16  13      616.88      607.78     65.81 o
  -1  16  13      314.44      199.19     77.53 o
   0  16  13      605.04      648.23     60.16 o
   1  16  13      330.72      329.94     72.76 o
   2  16  13      686.37      734.45     71.96 o
  -2  17  13       45.49      101.42     74.90 o
  -1  17  13        5.91      -57.07     57.07 o
   0  17  13      906.93     1031.78    139.02 o
   1  17  13       14.57       91.54     68.55 o
   2  17  13       32.01       48.87     65.86 o
  -1  18  13      277.08      330.69     83.05 o
   0  18  13       19.94      -52.27     87.45 o
   1  18  13      244.64      210.40     80.22 o
   0  19  13      162.39      137.53     83.35 o
   0   0  14     1056.60      936.47     47.28 o
   1   0  14     1665.76     1660.13     56.12 o
   2   0  14      127.58      116.84     22.26 o
   3   0  14      228.81      285.92     48.08 o
   4   0  14      210.07      255.39     57.14 o
  -4   1  14      209.71      268.73     56.26 o
  -3   1  14      675.61      695.83     40.38 o
  -2   1  14     2036.36     1985.29     67.07 o
  -1   1  14      373.59      398.98     38.79 o
   0   1  14     9569.98     9917.95    213.40 o
   1   1  14      268.69      269.41     24.87 o
   2   1  14     2140.25     2007.82     67.59 o
   3   1  14      537.33      562.52     44.39 o
   4   1  14      222.98      188.37     52.04 o
  -4   2  14       31.20       72.09     54.85 o
  -3   2  14     1710.89     1805.24     68.94 o
  -2   2  14     2094.09     2008.47     70.70 o
  -1   2  14     1694.38     1652.20     51.69 o
   0   2  14     2786.11     2876.74     73.78 o
   1   2  14     1920.61     1953.54     52.79 o
   2   2  14     2270.17     2226.30     62.24 o
   3   2  14     1804.79     1833.11     72.14 o
   4   2  14       26.49       18.98     51.87 o
  -4   3  14        1.18       73.69     60.05 o
  -3   3  14      933.21     1005.42     50.43 o
  -2   3  14      100.94      140.48     25.66 o
  -1   3  14     7655.70     7277.95    245.80 o
   0   3  14     2459.81     2397.35     64.01 o
   1   3  14     7487.87     7467.72    175.03 o
   2   3  14       80.99       70.03     26.24 o
   3   3  14      874.96      893.48     57.15 o
   4   3  14        3.50        0.49     49.21 o
  -4   4  14      211.40      240.85     71.62 o
  -3   4  14      544.32      609.80     43.16 o
  -2   4  14      799.38      804.69     41.55 o
  -1   4  14      736.61      623.28     30.57 o
   0   4  14     1639.53     1626.35     48.69 o
   1   4  14      723.01      730.13     30.80 o
   2   4  14      789.98      828.78     42.53 o
   3   4  14      462.07      560.40     50.65 o
   4   4  14      198.24      283.46     56.41 o
  -4   5  14      426.40      561.03     88.46 o
  -3   5  14      137.08      101.82     34.58 o
  -2   5  14     5837.19     5575.51    156.83 o
  -1   5  14     2688.14     2693.93     81.49 o
   0   5  14      496.76      472.88     30.75 o
   1   5  14     2624.95     2621.89     73.95 o
   2   5  14     5662.77     5548.91    156.11 o
   3   5  14      172.98      175.02     39.81 o
   4   5  14      329.70      427.28     79.09 o
  -4   6  14      316.98      240.49     55.93 o
  -3   6  14      678.58      786.93     55.48 o
  -2   6  14       31.62       53.57     27.68 o
  -1   6  14     2510.37     2435.91     77.07 o
   0   6  14     2063.72     1998.12     57.65 o
   1   6  14     2455.31     2471.74     67.94 o
   2   6  14       35.73       39.63     30.04 o
   3   6  14      609.03      637.43     54.38 o
   4   6  14      233.77      177.56     77.56 o
  -4   7  14      128.12       58.29     54.56 o
  -3   7  14      662.50      569.23     53.42 o
  -2   7  14     1129.68     1102.29     58.40 o
  -1   7  14     5035.35     4800.33    134.79 o
   0   7  14     1061.32     1071.77     39.51 o
   1   7  14     4900.07     4800.99    137.16 o
   2   7  14     1087.91     1123.30     56.78 o
   3   7  14      680.65      683.35     54.05 o
   4   7  14      121.65      120.76     74.05 o
  -4   8  14       12.18       94.66     95.04 o
  -3   8  14      278.66      166.83     47.76 o
  -2   8  14      239.24      219.19     37.81 o
  -1   8  14     3287.95     3005.49    150.48 o
   0   8  14       19.74       19.61     22.44 o
   1   8  14     3009.02     2917.60     93.07 o
   2   8  14      238.40      298.82     38.18 o
   3   8  14      306.79      388.93     77.67 o
   4   8  14        7.26      150.54     82.50 o
  -4   9  14       58.27       78.51     59.22 o
  -3   9  14      634.30      610.78     60.61 o
  -2   9  14      583.06      522.50     59.94 o
  -1   9  14     1039.20      979.17     47.07 o
   0   9  14       12.20        4.32     23.67 o
   1   9  14     1011.97     1002.05     54.88 o
   2   9  14      551.87      622.00     64.64 o
   3   9  14      597.00      776.89     80.81 o
   4   9  14       95.51      131.78     79.56 o
  -4  10  14      147.97       93.22     64.43 o
  -3  10  14      131.75      158.96     50.95 o
  -2  10  14      960.51      950.38     57.41 o
  -1  10  14     1514.34     1385.64     60.11 o
   0  10  14     5403.23     5463.55    154.58 o
   1  10  14     1637.55     1542.56     70.73 o
   2  10  14      792.40      750.36     55.01 o
   3  10  14      129.30      180.23     71.04 o
   4  10  14      132.17      212.93    119.65 o
  -3  11  14        7.96       31.23     48.34 o
  -2  11  14     2071.54     1776.04     86.02 o
  -1  11  14      503.99      545.48     41.09 o
   0  11  14     4764.91     4676.58    136.60 o
   1  11  14      552.49      622.33     47.71 o
   2  11  14     2136.39     2070.79    103.94 o
   3  11  14        9.56       71.45     72.83 o
  -3  12  14      129.64       76.60     54.88 o
  -2  12  14      172.59      209.57     60.91 o
  -1  12  14     1420.46     1384.96     60.80 o
   0  12  14      386.84      371.30     44.35 o
   1  12  14     1382.17     1369.55     59.06 o
   2  12  14      223.98      206.30     51.07 o
   3  12  14      126.59      167.58     63.82 o
  -3  13  14      664.86      722.90    108.84 o
  -2  13  14       35.60       34.90     43.47 o
  -1  13  14     1078.88      992.40     55.30 o
   0  13  14       50.09       32.55     39.78 o
   1  13  14     1004.87     1022.90     53.36 o
   2  13  14       20.04       57.46     88.96 o
   3  13  14      699.36      766.37     79.98 o
  -3  14  14      261.08      246.56     93.11 o
  -2  14  14       80.23      123.17     57.67 o
  -1  14  14      792.34      780.56     58.01 o
   0  14  14       80.32      125.17     46.82 o
   1  14  14      801.55      764.70     60.46 o
   2  14  14      101.57      146.53     70.49 o
   3  14  14      268.72      234.24     84.73 o
  -2  15  14      194.83      129.97     53.41 o
  -1  15  14      695.56      717.88    115.69 o
   0  15  14     1166.27     1213.25     72.13 o
   1  15  14      687.36      746.87     81.18 o
   2  15  14      230.01      288.24     58.88 o
  -2  16  14      362.82      319.88     75.30 o
  -1  16  14       56.37       21.45     54.81 o
   0  16  14      192.52      204.29     55.32 o
   1  16  14       55.22      109.72     72.76 o
   2  16  14      384.09      355.81     65.55 o
  -2  17  14      411.97      423.26     84.49 o
  -1  17  14       73.55      101.84     58.74 o
   0  17  14       34.65       94.88     73.85 o
   1  17  14       72.71       30.19     84.93 o
   2  17  14      376.41      329.94     67.81 o
  -1  18  14      226.57      225.01     66.79 o
   0  18  14      209.16      346.89    113.99 o
   1  18  14      259.63      177.53     84.40 o
   1   0  15        5.27        3.92     15.88 o
   2   0  15     2799.18     2777.93     86.37 o
   3   0  15     1424.79     1507.83    105.88 o
   4   0  15       50.63      112.44     56.88 o
  -4   1  15      747.91      828.62     77.82 o
  -3   1  15      390.65      381.96     51.54 o
  -2   1  15      157.73      198.89     25.73 o
  -1   1  15     1694.03     1719.24     53.96 o
   0   1  15     2689.30     2699.19     64.72 o
   1   1  15     1979.32     2021.64     55.16 o
   2   1  15      217.97      213.94     22.83 o
   3   1  15      520.21      559.00     62.39 o
   4   1  15      808.19      807.43     71.15 o
  -4   2  15       16.16      102.91     55.86 o
  -3   2  15      194.69      222.41     33.71 o
  -2   2  15     3773.51     3501.21    101.68 o
  -1   2  15      999.27      964.35     35.94 o
   0   2  15    13475.26    13565.08    315.06 o
   1   2  15      921.44      999.59     36.04 o
   2   2  15     3444.46     3258.60     89.52 o
   3   2  15      138.52      135.85     33.85 o
   4   2  15       16.76      -42.43     50.66 o
  -4   3  15      295.82      313.79     74.18 o
  -3   3  15      453.09      417.68     40.63 o
  -2   3  15     3523.47     3435.11    104.03 o
  -1   3  15      343.71      349.41     23.26 o
   0   3  15      892.78      856.31     31.33 o
   1   3  15      333.99      352.15     22.88 o
   2   3  15     3527.64     3481.24    105.76 o
   3   3  15      505.98      548.28     48.52 o
   4   3  15      342.59      439.71     58.61 o
  -4   4  15      409.38      524.38     83.16 o
  -3   4  15      621.35      567.88     44.29 o
  -2   4  15     2174.09     2108.50     75.71 o
  -1   4  15      926.95      848.09     59.60 o
   0   4  15      467.74      477.58     24.97 o
   1   4  15      921.28      931.42     34.65 o
   2   4  15     2245.62     2249.05     76.37 o
   3   4  15      680.46      637.74     52.44 o
   4   4  15      415.61      448.93     60.32 o
  -4   5  15      245.33      303.94     81.57 o
  -3   5  15      180.31      233.93     39.22 o
  -2   5  15      155.65       81.89     29.25 o
  -1   5  15     1341.40     1258.87     51.32 o
   0   5  15     8434.48     8061.46    192.20 o
   1   5  15     1470.15     1434.53     45.61 o
   2   5  15      156.75      177.97     28.73 o
   3   5  15      157.00      196.18     41.91 o
   4   5  15      198.91      325.69     56.59 o
  -4   6  15      126.32      155.85     79.36 o
  -3   6  15      127.99      136.63     61.59 o
  -2   6  15     3943.91     3770.61    111.31 o
  -1   6  15     3814.78     3780.75    109.24 o
   0   6  15      186.10      171.13     20.81 o
   1   6  15     3725.79     3673.98    110.11 o
   2   6  15     3747.68     3424.82    126.13 o
   3   6  15      143.14      217.76     41.35 o
   4   6  15      130.11      179.51     74.01 o
  -4   7  15       72.79       77.77     59.99 o
  -3   7  15      276.46      320.00     45.97 o
  -2   7  15      497.51      424.65     41.62 o
  -1   7  15     2293.23     2139.52     86.00 o
   0   7  15     8499.39     8055.04    193.26 o
   1   7  15     2225.76     2185.52     74.20 o
   2   7  15      478.50      548.20     43.32 o
   3   7  15      313.89      355.91     50.29 o
   4   7  15      109.79      104.71     81.57 o
  -4   8  15      246.42      286.92     81.97 o
  -3   8  15      199.21      237.83     48.04 o
  -2   8  15     1116.13     1064.44     64.16 o
  -1   8  15     1003.20      922.33     47.78 o
   0   8  15      102.28      157.66     26.27 o
   1   8  15     1272.77     1313.02     64.44 o
   2   8  15     1177.93     1163.53     60.55 o
   3   8  15      140.33      223.97     44.55 o
   4   8  15      282.05      362.42    132.76 o
  -4   9  15       31.57       73.52     60.75 o
  -3   9  15       45.47       20.96     46.82 o
  -2   9  15     1151.65     1052.32     70.78 o
  -1   9  15     1328.97     1283.82     56.58 o
   0   9  15     3657.30     3519.98    106.36 o
   1   9  15     1237.31     1237.27     63.38 o
   2   9  15     1331.54     1335.66     66.47 o
   3   9  15       69.29       97.85     62.62 o
   4   9  15       30.86       18.09     98.36 o
  -3  10  15      287.19      275.63     73.81 o
  -2  10  15     1222.73     1141.06     65.48 o
  -1  10  15     1043.13      981.89     78.86 o
   0  10  15     5805.48     5607.29    159.23 o
   1  10  15      977.36     1003.76     58.49 o
   2  10  15     1156.18     1135.56     92.25 o
   3  10  15      308.83      450.17    119.86 o
  -3  11  15      160.06      109.54     53.83 o
  -2  11  15      466.63      490.29     50.66 o
  -1  11  15     1631.39     1504.97     66.38 o
   0  11  15     3685.39     3650.30    111.55 o
   1  11  15     1658.22     1668.50     77.67 o
   2  11  15      447.84      499.37     52.07 o
   3  11  15      132.10       51.63    146.44 o
  -3  12  15      258.62      254.13     73.36 o
  -2  12  15     1561.49     1387.56     76.35 o
  -1  12  15      589.20      613.78     45.28 o
   0  12  15       66.63      119.36     41.29 o
   1  12  15      575.73      570.48     42.93 o
   2  12  15     1553.68     1546.35    108.46 o
   3  12  15      232.52      267.79     66.41 o
  -3  13  15      343.09      398.19     64.24 o
  -2  13  15      173.19       60.52     48.30 o
  -1  13  15      137.52      121.30     36.35 o
   0  13  15      191.84      216.87     55.19 o
   1  13  15      165.99      210.62     46.67 o
   2  13  15      206.04      285.19     54.65 o
   3  13  15      356.65      415.10     73.44 o
  -3  14  15      278.31      192.70     62.04 o
  -2  14  15      175.17      200.77     52.47 o
  -1  14  15      186.40      147.67     41.89 o
   0  14  15      592.11      657.03     56.37 o
   1  14  15      115.02      158.32     64.29 o
   2  14  15      148.34      183.26     54.95 o
   3  14  15      286.10      283.63     87.11 o
  -2  15  15      405.05      343.82     81.89 o
  -1  15  15      107.52      103.70     54.90 o
   0  15  15        1.89      -23.93     49.08 o
   1  15  15       84.14       83.70     68.45 o
   2  15  15      342.03      401.94     91.77 o
  -2  16  15      662.83      582.37     65.97 o
  -1  16  15      188.00      161.32     89.11 o
   0  16  15      586.04      578.40     61.65 o
   1  16  15      203.28      364.22    201.55 o
   2  16  15      657.60      654.88     72.24 o
  -1  17  15       31.65      -22.23     60.10 o
   0  17  15      941.49     1013.67    109.96 o
   1  17  15       33.18       -2.19     72.16 o
  -1  18  15      181.39       82.97     62.15 o
   0  18  15       46.79      -15.26     79.26 o
   1  18  15      180.07      183.40     77.61 o
   0   0  16     6338.10     6251.14    222.10 o
   1   0  16     1042.17     1095.55     49.14 o
   2   0  16     2156.85     1978.93     68.40 o
   3   0  16       90.21       73.72     40.16 o
   4   0  16       22.09        6.01     57.00 o
  -4   1  16       27.58      128.39     55.94 o
  -3   1  16      929.16      948.83     85.18 o
  -2   1  16      422.03      408.56     30.69 o
  -1   1  16     2064.27     2023.98     70.43 o
   0   1  16      197.59      256.63     17.57 o
   1   1  16     2302.75     2293.13     63.30 o
   2   1  16      322.14      335.04     25.78 o
   3   1  16      855.59      842.06     80.68 o
   4   1  16       23.84       87.10     56.99 o
  -4   2  16      204.39      189.72     88.23 o
  -3   2  16       87.63       91.99     32.72 o
  -2   2  16      333.55      352.45     31.74 o
  -1   2  16    15692.43    15308.78    393.25 o
   0   2  16     1847.57     2088.06     58.96 o
   1   2  16    15502.58    15352.54    356.05 o
   2   2  16      249.94      301.23     32.76 o
   3   2  16       97.13      129.72     36.05 o
   4   2  16      188.56       89.00     58.43 o
  -4   3  16       29.85       62.62     60.02 o
  -3   3  16     1238.97     1227.18     58.46 o
  -2   3  16      213.18      210.70     28.70 o
  -1   3  16     5146.23     4910.84    135.72 o
   0   3  16      246.64      252.03     20.24 o
   1   3  16     4851.45     4872.02    121.95 o
   2   3  16      119.91      116.23     28.88 o
   3   3  16     1190.88     1247.24     68.91 o
   4   3  16       34.20       22.66     71.57 o
  -4   4  16       54.24       29.67     91.45 o
  -3   4  16     1852.93     2005.26     90.91 o
  -2   4  16     1170.97     1190.34     54.14 o
  -1   4  16      324.03      274.82     43.38 o
   0   4  16     2754.65     2653.02     72.33 o
   1   4  16      220.84      254.73     22.01 o
   2   4  16     1178.61     1336.19     96.42 o
   3   4  16     1790.97     1715.47     85.28 o
   4   4  16       53.43      -47.88     78.44 o
  -4   5  16       32.10      128.32     73.34 o
  -3   5  16      210.70      203.06     40.17 o
  -2   5  16      685.54      680.50     41.89 o
  -1   5  16      622.56      655.92     35.15 o
   0   5  16      459.63      510.86     26.91 o
   1   5  16      526.87      553.52     29.28 o
   2   5  16      687.23      704.66     41.27 o
   3   5  16      225.40      220.95     59.19 o
   4   5  16       39.38        3.62     55.17 o
  -4   6  16      580.44      782.50     95.82 o
  -3   6  16       19.92       14.33     42.48 o
  -2   6  16     2095.66     2005.63     76.44 o
  -1   6  16      523.92      540.45     39.61 o
   0   6  16     2170.09     2094.48     61.84 o
   1   6  16      506.90      518.51     41.04 o
   2   6  16     2282.26     2325.47     90.72 o
   3   6  16       41.25       50.10     41.14 o
   4   6  16      539.41      676.89     97.24 o
  -4   7  16       35.61       33.29     57.09 o
  -3   7  16       68.17       61.16     45.03 o
  -2   7  16       24.37       10.11     30.88 o
  -1   7  16     1957.63     1815.22     89.45 o
   0   7  16       74.01       75.32     21.25 o
   1   7  16     2133.06     2143.77     70.41 o
   2   7  16       17.04       16.07     41.82 o
   3   7  16       67.68       88.18     43.94 o
   4   7  16       47.13       59.57     77.64 o
  -4   8  16        2.25       10.89     56.42 o
  -3   8  16     2022.45     2196.27    195.04 o
  -2   8  16       65.97       76.65     50.47 o
  -1   8  16      464.11      458.26     36.60 o
   0   8  16       97.95       85.73     24.94 o
   1   8  16      500.97      450.91     36.69 o
   2   8  16       71.79      160.74     39.15 o
   3   8  16     2015.98     2028.05     98.36 o
   4   8  16        5.90       10.62     81.77 o
  -4   9  16       25.33       20.35     59.36 o
  -3   9  16      389.82      372.89     64.72 o
  -2   9  16      312.30      315.01     45.54 o
  -1   9  16     3149.63     2989.33     99.70 o
   0   9  16      688.42      703.26     55.09 o
   1   9  16     3388.85     3178.15    116.16 o
   2   9  16      323.54      357.65     43.72 o
   3   9  16      409.45      438.17    107.19 o
   4   9  16       28.59        3.04     86.68 o
  -3  10  16      153.73      123.97     52.30 o
  -2  10  16      748.91      752.43     58.50 o
  -1  10  16     2527.26     2475.47     97.68 o
   0  10  16       83.06      111.26     28.93 o
   1  10  16     2432.21     2471.63    101.30 o
   2  10  16      795.90      824.09     58.71 o
   3  10  16      179.54      145.28     75.09 o
  -3  11  16      133.43      101.51     55.01 o
  -2  11  16      355.78      341.07     51.39 o
  -1  11  16      558.67      583.35     45.21 o
   0  11  16      233.43      353.18     35.61 o
   1  11  16      611.63      710.06     72.78 o
   2  11  16      419.49      503.84     64.36 o
   3  11  16      126.20      223.00     78.34 o
  -3  12  16      273.08      246.23     78.85 o
  -2  12  16      353.34      391.23    106.85 o
  -1  12  16      100.71       95.78     37.07 o
   0  12  16      104.21       55.89     38.43 o
   1  12  16      115.35      125.14     34.70 o
   2  12  16      322.77      432.65     78.36 o
   3  12  16      259.72      281.79     86.97 o
  -3  13  16      215.60      220.42     60.70 o
  -2  13  16      106.18       24.95     93.92 o
  -1  13  16      767.45      784.27     51.14 o
   0  13  16      237.57      146.79     44.80 o
   1  13  16      769.12      742.73     53.31 o
   2  13  16      116.36      115.02    118.13 o
   3  13  16      230.19      157.44     70.91 o
  -2  14  16      106.68        8.35     52.31 o
  -1  14  16     2164.32     2226.00     89.01 o
   0  14  16      316.75      321.10     52.65 o
   1  14  16     2162.19     2049.27     98.57 o
   2  14  16      116.02      165.47     55.26 o
  -2  15  16      591.95      694.77     66.54 o
  -1  15  16      637.49      523.79     61.96 o
   0  15  16       89.19       82.66     49.27 o
   1  15  16      659.78      672.33     81.50 o
   2  15  16      548.39      530.20     70.40 o
  -2  16  16      326.65      325.61     60.58 o
  -1  16  16      187.70      148.44     58.41 o
   0  16  16     1208.76     1301.39     80.02 o
   1  16  16      205.77      220.23    147.99 o
   2  16  16      331.51      344.70     67.09 o
  -1  17  16       29.96        5.92     58.99 o
   0  17  16      174.58      179.40     78.16 o
   1  17  16       24.30       11.53     95.05 o
   0  18  16      103.64       82.14     76.86 o
   1   0  17       53.78       74.10     19.59 o
   2   0  17     6461.61     6054.12    189.99 o
   3   0  17      399.39      442.76     45.03 o
   4   0  17       41.63       71.57     60.96 o
  -4   1  17      753.07      856.85     64.52 o
  -3   1  17      297.07      255.97     48.79 o
  -2   1  17      903.36      894.66     42.82 o
  -1   1  17     1255.29     1297.40     49.64 o
   0   1  17     6141.94     6171.51    137.40 o
   1   1  17     1306.73     1270.77     44.23 o
   2   1  17      752.75      709.39     34.52 o
   3   1  17      253.78      328.79     42.99 o
   4   1  17      830.65      878.39     75.52 o
  -4   2  17      198.71      274.04     63.76 o
  -3   2  17       24.47       20.25     46.37 o
  -2   2  17     3780.66     3716.03    109.71 o
  -1   2  17       15.08       13.48     23.78 o
   0   2  17     2011.91     2029.29     53.67 o
   1   2  17       48.57       86.28     20.12 o
   2   2  17     3627.25     3455.70    148.22 o
   3   2  17       31.38       72.62     37.20 o
   4   2  17      151.16      211.79     59.05 o
  -4   3  17      119.99      170.71     63.06 o
  -3   3  17      167.10      140.79     44.08 o
  -2   3  17      428.59      380.87     35.18 o
  -1   3  17      187.58      103.52     37.82 o
   0   3  17     1508.93     1524.95     48.83 o
   1   3  17      173.08      186.99     21.64 o
   2   3  17      536.74      533.85     39.56 o
   3   3  17      177.97      197.00     55.60 o
   4   3  17      133.58      182.48     56.97 o
  -4   4  17       71.26      125.22     78.06 o
  -3   4  17      315.56      355.37     42.41 o
  -2   4  17     2254.94     2257.83     77.15 o
  -1   4  17      125.64       52.32     40.97 o
   0   4  17     1353.75     1291.83     44.86 o
   1   4  17       92.18       90.65     21.14 o
   2   4  17     2041.57     1983.76     77.98 o
   3   4  17      297.91      321.77     48.19 o
   4   4  17       67.12       83.83     54.57 o
  -4   5  17      578.09      637.96    124.73 o
  -3   5  17      220.64      240.60     48.80 o
  -2   5  17       17.74       16.09     29.17 o
  -1   5  17      547.12      514.88     71.37 o
   0   5  17     8691.53     8200.76    196.84 o
   1   5  17      538.38      572.91     29.71 o
   2   5  17       12.38       42.31     40.54 o
   3   5  17      228.63      183.97     45.77 o
   4   5  17      542.66      505.17     66.84 o
  -4   6  17       41.59      184.45     79.95 o
  -3   6  17      418.58      462.79     80.72 o
  -2   6  17     3759.78     3741.78    122.94 o
  -1   6  17     2144.06     1913.60     74.39 o
   0   6  17      167.05      185.36     22.81 o
   1   6  17     2179.63     2212.52     95.29 o
   2   6  17     3762.18     3705.93    134.10 o
   3   6  17      401.79      403.69     61.87 o
   4   6  17       43.92       25.72     82.46 o
  -4   7  17       36.74       12.63     86.31 o
  -3   7  17       79.37       17.96     50.38 o
  -2   7  17      568.01      558.00     55.03 o
  -1   7  17      698.14      726.43     37.63 o
   0   7  17    10439.40     9865.43    235.55 o
   1   7  17      910.40      896.35     45.32 o
   2   7  17      584.74      629.46     67.05 o
   3   7  17       69.38       60.01     53.16 o
   4   7  17       46.17       17.84     90.55 o
  -4   8  17       57.58       51.85     60.95 o
  -3   8  17       81.35      129.88     50.54 o
  -2   8  17     1518.15     1438.70     83.97 o
  -1   8  17      100.64       85.71     30.06 o
   0   8  17      188.84      233.18     40.89 o
   1   8  17       68.82       45.29     41.08 o
   2   8  17     1612.54     1728.61     78.69 o
   3   8  17       52.18       90.66     45.83 o
   4   8  17       35.32      123.26     83.55 o
  -3   9  17       45.37        2.46     70.97 o
  -2   9  17       13.48        8.61     42.42 o
  -1   9  17      755.44      818.62     64.28 o
   0   9  17       23.80       -9.74     25.77 o
   1   9  17      819.37      818.89     55.37 o
   2   9  17       10.00      107.65     40.82 o
   3   9  17       40.27       22.65     67.15 o
  -3  10  17        1.89      -30.08     58.31 o
  -2  10  17     1050.06     1015.93     63.83 o
  -1  10  17      528.80      574.07     44.12 o
   0  10  17      450.13      392.96     41.27 o
   1  10  17      559.60      588.84     71.62 o
   2  10  17     1045.21      978.73     64.45 o
   3  10  17       12.38       -5.78     69.33 o
  -3  11  17        7.12       21.72     50.55 o
  -2  11  17       94.36       61.46     44.66 o
  -1  11  17     1969.46     2023.03     80.54 o
   0  11  17     3444.22     3572.98    111.93 o
   1  11  17     2272.07     2274.68     97.15 o
   2  11  17       83.50      117.22     47.00 o
   3  11  17       11.34       72.95     81.19 o
  -3  12  17      150.28       89.96     60.18 o
  -2  12  17     1625.02     1712.19     88.14 o
  -1  12  17     1036.79      983.37     55.27 o
   0  12  17       31.90       76.62     45.81 o
   1  12  17     1213.41     1215.53     67.62 o
   2  12  17     1701.11     1828.13    123.47 o
   3  12  17      134.98      118.68    120.73 o
  -3  13  17      138.88      174.03     62.96 o
  -2  13  17      293.80      222.40     51.44 o
  -1  13  17      331.50      336.47     44.03 o
   0  13  17      515.35      542.90     91.58 o
   1  13  17      265.14      310.97     42.06 o
   2  13  17      312.03      343.38     58.92 o
   3  13  17      154.88      309.12     73.98 o
  -2  14  17      190.30       96.58     52.08 o
  -1  14  17       36.77      109.02     53.79 o
   0  14  17      292.68      197.83     50.04 o
   1  14  17       11.99       60.97     48.32 o
   2  14  17      207.74      198.76     92.60 o
  -2  15  17       77.53       94.80     58.42 o
  -1  15  17      146.11       88.92     56.12 o
   0  15  17       12.33        3.31     55.16 o
   1  15  17      126.86      148.97     70.29 o
   2  15  17       89.67       70.41     69.83 o
  -2  16  17      153.45       88.60     56.99 o
  -1  16  17       82.20       45.24     58.54 o
   0  16  17       15.66       10.98     54.24 o
   1  16  17       97.48      107.61     75.11 o
   2  16  17      176.86      147.75     61.06 o
  -1  17  17       94.40       59.65     60.27 o
   0  17  17      544.92      533.44     99.66 o
   1  17  17       99.36       95.64     77.62 o
   0   0  18      735.64      805.76     42.32 o
   1   0  18      746.16      761.75     33.93 o
   2   0  18        6.58        5.90     32.23 o
   3   0  18        2.70       44.71     39.34 o
   4   0  18       34.93      137.18     60.53 o
  -4   1  18       55.74      127.19     51.63 o
  -3   1  18      699.15      717.63     61.41 o
  -2   1  18     1417.06     1354.86     55.43 o
  -1   1  18      971.93      963.20     44.98 o
   0   1  18     6779.55     6701.80    149.22 o
   1   1  18     1058.40     1106.00     41.38 o
   2   1  18     1510.09     1302.60     58.60 o
   3   1  18      747.19      709.72     77.28 o
   4   1  18       80.42       93.48     58.40 o
  -4   2  18       30.35       66.98     61.27 o
  -3   2  18      834.67      836.57     64.76 o
  -2   2  18      742.06      703.46     41.21 o
  -1   2  18     5631.11     5477.37    163.48 o
   0   2  18       14.15       37.39     16.11 o
   1   2  18     5672.08     5612.39    138.20 o
   2   2  18      787.74      746.87     52.94 o
   3   2  18      891.48      957.26     77.19 o
   4   2  18       42.72       95.28     57.44 o
  -4   3  18       25.39       97.17     62.07 o
  -3   3  18     1248.43     1201.92     76.69 o
  -2   3  18       91.10       76.35     31.54 o
  -1   3  18     9513.79     9439.34    256.72 o
   0   3  18     2396.28     2422.28     68.85 o
   1   3  18     9830.00     9990.47    232.19 o
   2   3  18       55.50       31.20     29.83 o
   3   3  18     1292.94     1259.91     72.68 o
   4   3  18       28.65       -2.24     54.30 o
  -4   4  18      108.76      157.63     82.39 o
  -3   4  18      432.83      497.08     45.34 o
  -2   4  18      224.29      245.20     34.20 o
  -1   4  18     1150.48     1067.24     47.87 o
   0   4  18      865.76      946.12     37.16 o
   1   4  18     1164.57     1240.06     44.31 o
   2   4  18      301.24      370.27     36.63 o
   3   4  18      375.95      433.60     53.90 o
   4   4  18      104.22       27.18     55.08 o
  -4   5  18      194.75      256.73     87.71 o
  -3   5  18       65.30       62.31     38.69 o
  -2   5  18      908.39     1009.12     61.82 o
  -1   5  18      745.71      719.38     62.84 o
   0   5  18     1414.79     1327.06     48.27 o
   1   5  18      777.22      890.72     60.53 o
   2   5  18     1032.30     1012.68     51.64 o
   3   5  18       74.82      115.22     45.51 o
   4   5  18      169.89      180.83     60.42 o
  -4   6  18      108.76      223.68     89.09 o
  -3   6  18       57.08      109.06     53.74 o
  -2   6  18       20.51       30.61     33.14 o
  -1   6  18      143.51      138.28     26.83 o
   0   6  18      215.51      228.04     25.64 o
   1   6  18      211.92      210.60     32.06 o
   2   6  18       21.51       22.87     35.10 o
   3   6  18       39.93       14.97     44.88 o
   4   6  18      101.66      139.55     83.72 o
  -4   7  18      100.73      117.26     88.52 o
  -3   7  18      290.60      275.94     77.84 o
  -2   7  18      294.66      318.99     38.95 o
  -1   7  18     3886.81     3690.87     99.60 o
   0   7  18        4.54        2.77     26.79 o
   1   7  18     3609.99     3496.89    112.42 o
   2   7  18      384.94      360.61     56.46 o
   3   7  18      323.52      302.80     51.37 o
   4   7  18      105.66       20.39    138.20 o
  -3   8  18      516.50      410.22     94.96 o
  -2   8  18      173.10      176.39     43.05 o
  -1   8  18      850.49      882.83     43.01 o
   0   8  18      615.99      703.18     41.03 o
   1   8  18      982.28     1027.64     56.63 o
   2   8  18      122.81      199.40     43.82 o
   3   8  18      488.42      639.80     61.16 o
  -3   9  18      785.24      746.23     68.74 o
  -2   9  18      452.86      516.73     52.18 o
  -1   9  18     1197.16     1146.34     54.46 o
   0   9  18       51.93       48.51     28.43 o
   1   9  18     1276.02     1129.36     63.88 o
   2   9  18      449.33      487.67     53.70 o
   3   9  18      814.02      855.12     87.89 o
  -3  10  18      204.19      122.26     55.17 o
  -2  10  18      397.07      418.52     53.34 o
  -1  10  18      812.54      883.34     50.03 o
   0  10  18     1005.38      993.61     50.52 o
   1  10  18      818.37      871.53     98.46 o
   2  10  18      382.63      337.83     53.00 o
   3  10  18      201.03      262.15     81.17 o
  -3  11  18      162.90      169.05     84.82 o
  -2  11  18      904.42      887.89     65.79 o
  -1  11  18      428.78      455.49     54.89 o
   0  11  18     2894.49     2751.40     93.62 o
   1  11  18      364.43      383.82     52.86 o
   2  11  18      908.65      862.65     66.75 o
   3  11  18      153.07      288.29     98.36 o
  -3  12  18       77.58      -13.28     66.79 o
  -2  12  18       22.45       33.84     45.43 o
  -1  12  18       14.27      -15.00     37.25 o
   0  12  18       20.68        6.49     43.17 o
   1  12  18       20.77       69.33     68.84 o
   2  12  18       27.02       38.92     68.45 o
   3  12  18       75.51       -0.45     81.62 o
  -2  13  18      163.57       62.39     55.22 o
  -1  13  18      348.68      388.19     45.52 o
   0  13  18      290.23      305.77     50.27 o
   1  13  18      304.92      375.16     53.04 o
   2  13  18      171.67      148.03     57.10 o
  -2  14  18      387.28      351.58     58.19 o
  -1  14  18      465.51      485.44     62.87 o
   0  14  18      326.58      342.26     69.16 o
   1  14  18      485.32      468.64     59.48 o
   2  14  18      413.26      368.17     63.50 o
  -2  15  18      377.43      341.23     59.69 o
  -1  15  18      613.12      666.75     69.33 o
   0  15  18      794.12      877.13     69.94 o
   1  15  18      690.14      870.66     90.08 o
   2  15  18      411.54      565.83    131.36 o
  -1  16  18      413.23      446.32     68.57 o
   0  16  18      948.10     1054.73     75.58 o
   1  16  18      426.01      372.24     86.26 o
  -1  17  18       13.32        7.48     62.47 o
   0  17  18       32.41       -3.23     76.52 o
   1  17  18        7.54      -93.24    152.89 o
   1   0  19        0.04       -0.35     20.49 o
   2   0  19     2382.13     2173.33     68.91 o
   3   0  19      609.38      669.56     52.54 o
   4   0  19        3.74      -42.89     60.45 o
  -4   1  19      117.76      141.61     60.26 o
  -3   1  19      134.18      197.02     65.52 o
  -2   1  19      682.12      640.38     55.10 o
  -1   1  19     4008.24     3817.86    103.17 o
   0   1  19     7673.34     7809.67    172.91 o
   1   1  19     4147.46     4034.07    103.31 o
   2   1  19      687.97      681.41     52.48 o
   3   1  19      148.88      185.01     43.80 o
   4   1  19      139.84       67.89     57.62 o
  -4   2  19       60.48       90.39     62.67 o
  -3   2  19      312.60      395.71     79.81 o
  -2   2  19      256.64      293.37     36.06 o
  -1   2  19     1601.30     1567.76     59.67 o
   0   2  19     5327.34     5199.79    118.92 o
   1   2  19     1427.89     1533.92     53.30 o
   2   2  19      312.52      291.61     53.21 o
   3   2  19      297.69      374.20     45.81 o
   4   2  19       55.64      133.38     61.70 o
  -4   3  19       68.31      125.93     63.84 o
  -3   3  19      235.77      242.73     66.35 o
  -2   3  19     1412.40     1427.39     64.75 o
  -1   3  19      153.39      157.27     29.33 o
   0   3  19     3948.06     3962.66    103.17 o
   1   3  19      328.68      427.06     32.22 o
   2   3  19     1496.78     1533.02    126.72 o
   3   3  19      212.05      210.15     51.44 o
   4   3  19       65.36       11.73    116.26 o
  -4   4  19      101.79      -38.27    135.96 o
  -3   4  19      630.38      667.40     68.17 o
  -2   4  19     1108.24     1084.77     52.83 o
  -1   4  19     1074.23     1049.28     48.39 o
   0   4  19      315.86      360.58     27.45 o
   1   4  19     1179.90     1166.82     44.11 o
   2   4  19     1086.91     1016.49     75.31 o
   3   4  19      620.34      638.49     72.76 o
   4   4  19      120.13      133.09     58.62 o
  -4   5  19      355.64      376.00     95.53 o
  -3   5  19      455.88      422.47     48.21 o
  -2   5  19      198.07      190.97     34.21 o
  -1   5  19     1497.26     1400.77     57.87 o
   0   5  19     2250.69     2211.65     66.20 o
   1   5  19     1540.24     1570.76     61.87 o
   2   5  19      202.76      307.26     41.72 o
   3   5  19      477.01      545.16     70.92 o
   4   5  19      373.98      433.80     91.67 o
  -4   6  19       29.83      -60.62     98.54 o
  -3   6  19       58.86       30.14     41.30 o
  -2   6  19      567.40      564.46     45.75 o
  -1   6  19     4440.50     4403.07    127.43 o
   0   6  19       29.45       15.93     23.07 o
   1   6  19     4340.28     4284.21    130.85 o
   2   6  19      673.27      734.05     54.18 o
   3   6  19       59.51       55.33     45.94 o
   4   6  19       23.56       53.84    156.96 o
  -3   7  19     1288.61     1258.50    162.16 o
  -2   7  19      241.77      235.74     38.84 o
  -1   7  19     1133.98     1130.61     47.82 o
   0   7  19      365.25      364.35     29.58 o
   1   7  19     1039.06     1114.70     55.09 o
   2   7  19      168.26      163.45     44.70 o
   3   7  19     1278.12     1331.75     77.72 o
  -3   8  19      258.29      255.77     55.56 o
  -2   8  19      489.25      404.29     59.52 o
  -1   8  19      803.23      782.24     51.69 o
   0   8  19      903.64      905.43     58.57 o
   1   8  19      606.51      575.54     51.94 o
   2   8  19      449.16      470.55     55.55 o
   3   8  19      247.42      251.91     53.91 o
  -3   9  19      121.99      115.77    124.89 o
  -2   9  19      682.19      687.22     57.27 o
  -1   9  19       36.17       -7.86     36.10 o
   0   9  19        6.33       13.91     29.32 o
   1   9  19       31.20      108.77     41.53 o
   2   9  19      630.93      557.93     56.67 o
   3   9  19       95.60      103.15     91.77 o
  -3  10  19      201.14      183.53     82.89 o
  -2  10  19      365.77      327.53     52.27 o
  -1  10  19      859.14      766.06     49.14 o
   0  10  19      722.48      744.43     54.70 o
   1  10  19      965.37      941.54     61.03 o
   2  10  19      324.29      411.88     80.12 o
   3  10  19      176.55      290.61     80.64 o
  -3  11  19      350.95      245.63     70.24 o
  -2  11  19      546.11      506.24     56.77 o
  -1  11  19      332.24      315.41     41.50 o
   0  11  19     1004.43     1071.32     63.93 o
   1  11  19      297.75      265.69     48.69 o
   2  11  19      498.77      687.58    114.78 o
   3  11  19      323.63      404.19     88.49 o
  -3  12  19      250.04      324.65     74.13 o
  -2  12  19      700.01      705.52     63.20 o
  -1  12  19      474.50      470.28     46.54 o
   0  12  19      974.29     1020.20     86.88 o
   1  12  19      511.06      473.99     54.72 o
   2  12  19      689.80      768.14     90.14 o
   3  12  19      216.32      388.88    151.88 o
  -2  13  19       20.60       32.90     53.61 o
  -1  13  19      873.80      900.45     56.68 o
   0  13  19     1828.56     1801.14     89.12 o
   1  13  19      814.63      856.94     66.51 o
   2  13  19       22.35      -23.05     93.03 o
  -2  14  19       52.55       54.66     53.37 o
  -1  14  19      262.36      323.24     99.83 o
   0  14  19      275.63      345.83     53.64 o
   1  14  19      269.38      337.81     54.49 o
   2  14  19       60.16      103.52     60.56 o
  -2  15  19       87.40       55.12     57.60 o
  -1  15  19      316.08      232.65     60.83 o
   0  15  19      554.27      579.68     63.06 o
   1  15  19      314.36      367.67     82.15 o
   2  15  19       91.66      136.44     72.81 o
  -1  16  19       93.19      136.08     61.17 o
   0  16  19      345.23      291.51     61.78 o
   1  16  19       79.31      150.48     89.79 o
   0  17  19      439.53      364.94     86.12 o
   0   0  20      657.86      673.06     41.24 o
   1   0  20      774.64      809.72     37.34 o
   2   0  20      911.04      918.19     52.65 o
   3   0  20       20.66       10.26     43.72 o
   4   0  20      766.07      781.05     76.74 o
  -4   1  20       62.30       92.59     63.47 o
  -3   1  20       50.94       33.43     41.97 o
  -2   1  20      546.52      595.44     41.90 o
  -1   1  20      392.84      477.12     44.43 o
   0   1  20     2494.45     2545.10     66.22 o
   1   1  20      367.29      388.42     29.43 o
   2   1  20      522.97      584.41     44.54 o
   3   1  20       39.77       85.86     43.54 o
   4   1  20       69.23       62.20     76.12 o
  -4   2  20       41.59       96.07     55.19 o
  -3   2  20     1342.39     1329.42     82.75 o
  -2   2  20      786.20      865.73     45.90 o
  -1   2  20      666.86      721.06     40.78 o
   0   2  20      713.75      810.05     35.69 o
   1   2  20      734.11      791.35     36.63 o
   2   2  20      687.40      594.88     47.41 o
   3   2  20     1256.02     1318.80     75.80 o
   4   2  20       41.65      159.76     62.07 o
  -4   3  20       29.64       53.65     65.68 o
  -3   3  20      215.38      190.00     56.12 o
  -2   3  20        7.35       36.05     32.42 o
  -1   3  20      662.85      722.91     41.92 o
   0   3  20     1316.44     1340.83     48.24 o
   1   3  20      829.11      889.69     43.01 o
   2   3  20       15.07      -24.77     33.78 o
   3   3  20      230.57      259.48     53.47 o
   4   3  20       27.22       42.61     61.20 o
  -4   4  20      300.99      310.46     92.43 o
  -3   4  20      130.85       64.64     98.91 o
  -2   4  20     1474.62     1456.46     74.27 o
  -1   4  20     2029.74     1897.51     68.79 o
   0   4  20        1.20       -9.88     27.22 o
   1   4  20     1729.09     1753.04     71.53 o
   2   4  20     1531.63     1366.11    108.40 o
   3   4  20      128.64      151.49     49.41 o
   4   4  20      311.38      352.82     68.25 o
  -4   5  20       19.18       49.43     88.00 o
  -3   5  20      103.89      106.56     54.83 o
  -2   5  20     2332.18     2264.09     84.54 o
  -1   5  20      140.65      131.81     45.05 o
   0   5  20     1032.07     1054.71     42.62 o
   1   5  20      202.44      220.57     34.61 o
   2   5  20     2443.18     2334.95     98.37 o
   3   5  20       99.25       65.92     49.11 o
   4   5  20       15.33       16.32     56.92 o
  -3   6  20      202.84      256.06     49.38 o
  -2   6  20      412.32      355.13     42.25 o
  -1   6  20       70.56       99.37     30.56 o
   0   6  20     7561.16     7284.38    179.28 o
   1   6  20       68.41       82.19     34.31 o
   2   6  20      379.44      334.53     48.92 o
   3   6  20      236.39      223.69     53.52 o
  -3   7  20      167.43      172.98     54.62 o
  -2   7  20      539.89      408.82     42.67 o
  -1   7  20      694.08      694.18     44.11 o
   0   7  20      695.23      755.69     38.12 o
   1   7  20      855.74      906.42     50.10 o
   2   7  20      420.99      461.96     52.48 o
   3   7  20      140.89      159.21     53.81 o
  -3   8  20       65.41       51.15     54.12 o
  -2   8  20      365.67      400.93     52.74 o
  -1   8  20     2939.10     2783.24     94.58 o
   0   8  20       18.64       33.58     26.71 o
   1   8  20     2772.33     2859.90    112.58 o
   2   8  20      401.89      411.58     53.28 o
   3   8  20       68.79       99.57     50.71 o
  -3   9  20       33.01       59.08     69.63 o
  -2   9  20      270.24      254.63     49.32 o
  -1   9  20      672.99      673.35     64.95 o
   0   9  20      746.39      753.91     49.38 o
   1   9  20      609.03      686.92     55.44 o
   2   9  20      248.70      208.99     49.01 o
   3   9  20       33.54      111.73     81.33 o
  -3  10  20       64.46       62.40     57.28 o
  -2  10  20      514.11      604.38     57.58 o
  -1  10  20       35.94       83.65     53.67 o
   0  10  20     4171.41     4279.13    142.12 o
   1  10  20       28.36       54.52     43.95 o
   2  10  20      554.82      536.58     61.46 o
   3  10  20       68.66        8.59     81.64 o
  -3  11  20        5.85        1.49     60.80 o
  -2  11  20      481.64      488.25     68.34 o
  -1  11  20      183.74      126.00     40.03 o
   0  11  20      267.71      354.89     49.25 o
   1  11  20      149.46       58.18     45.78 o
   2  11  20      512.94      726.41     65.47 o
   3  11  20        7.78       65.74     86.53 o
  -2  12  20      134.23      149.92     54.17 o
  -1  12  20      706.41      786.99     52.89 o
   0  12  20      318.13      337.41     53.12 o
   1  12  20      688.14      834.92     63.56 o
   2  12  20      174.72      276.01     79.12 o
  -2  13  20      109.62      177.38     58.03 o
  -1  13  20      274.34      258.96     45.34 o
   0  13  20        2.39       14.00     47.21 o
   1  13  20      289.78      330.88     56.87 o
   2  13  20      105.91      200.19     85.00 o
  -2  14  20      331.30      341.95     74.94 o
  -1  14  20      221.01      282.56     60.96 o
   0  14  20       47.30       92.98     53.37 o
   1  14  20      211.15      178.53     54.64 o
   2  14  20      323.54      335.53     67.41 o
  -1  15  20       43.31      -43.42     58.06 o
   0  15  20      246.07      317.77     60.63 o
   1  15  20       68.94      174.13     80.85 o
  -1  16  20       42.99       -7.47     86.18 o
   0  16  20       25.59      -55.66     55.66 o
   1  16  20       38.95      105.91     83.46 o
   1   0  21     2917.43     2918.99     84.12 o
   2   0  21      184.15      114.24     38.37 o
   3   0  21       87.92       87.93     45.71 o
   4   0  21        0.13       55.97     63.23 o
  -4   1  21        1.70      -38.38     61.86 o
  -3   1  21       84.85       37.96     46.37 o
  -2   1  21      160.26      141.11     30.54 o
  -1   1  21     4087.93     4011.25    105.97 o
   0   1  21     1093.43     1109.83     61.66 o
   1   1  21     3982.20     3883.22    105.73 o
   2   1  21      126.57      107.99     36.28 o
   3   1  21      109.57      178.65     45.49 o
   4   1  21        6.02       87.63     64.25 o
  -4   2  21       67.72       74.81     59.36 o
  -3   2  21      540.08      613.31     64.36 o
  -2   2  21      525.51      496.61     45.48 o
  -1   2  21     1165.19     1133.13     46.07 o
   0   2  21        8.48       -7.00     23.03 o
   1   2  21     1174.40     1289.15     48.01 o
   2   2  21      591.50      555.85     46.65 o
   3   2  21      496.13      454.25     58.64 o
   4   2  21       58.03      -24.96     61.29 o
  -4   3  21       42.74       57.11     95.95 o
  -3   3  21      272.48      331.09     97.75 o
  -2   3  21      475.03      417.08     46.02 o
  -1   3  21     2452.49     2405.59     81.98 o
   0   3  21     1757.74     1706.93     58.46 o
   1   3  21     2361.51     2327.16     72.78 o
   2   3  21      418.39      414.31     55.17 o
   3   3  21      320.66      330.40     52.12 o
   4   3  21       32.68      -53.30     60.83 o
  -3   4  21      152.58      167.24     60.55 o
  -2   4  21      689.28      670.11     46.92 o
  -1   4  21     1179.64     1153.19     52.25 o
   0   4  21      221.61      220.82     27.39 o
   1   4  21     1213.32     1225.82     55.80 o
   2   4  21      707.18      496.07     91.95 o
   3   4  21      125.57      135.80     58.89 o
  -3   5  21      607.29      582.45     70.27 o
  -2   5  21      105.53      167.11     38.64 o
  -1   5  21      226.42      238.38     34.44 o
   0   5  21       69.41      108.73     27.07 o
   1   5  21      161.89      127.47     34.72 o
   2   5  21      158.51      130.56     65.34 o
   3   5  21      554.34      533.29     59.42 o
  -3   6  21      314.04      378.69     50.63 o
  -2   6  21      448.00      418.04     44.04 o
  -1   6  21       19.22      -28.56     28.56 o
   0   6  21       15.54        9.33     25.69 o
   1   6  21       23.96        7.34     34.43 o
   2   6  21      437.29      474.83     52.22 o
   3   6  21      322.94      301.82     62.57 o
  -3   7  21      472.60      435.70     59.38 o
  -2   7  21      432.04      430.57     45.54 o
  -1   7  21      863.13      843.50     49.71 o
   0   7  21      454.79      488.15     38.03 o
   1   7  21     1027.09     1119.10     55.30 o
   2   7  21      495.48      551.04     55.16 o
   3   7  21      505.94      588.52     62.41 o
  -3   8  21      125.93      193.65     58.19 o
  -2   8  21      143.97      133.15     46.71 o
  -1   8  21     1297.32     1307.10     59.13 o
   0   8  21      473.35      500.48     40.14 o
   1   8  21     1365.72     1314.48     73.22 o
   2   8  21      131.57      104.79     47.84 o
   3   8  21      120.77       62.64     97.56 o
  -3   9  21      454.30      514.66     66.14 o
  -2   9  21      187.00      172.33     51.31 o
  -1   9  21      427.78      362.09     46.49 o
   0   9  21       28.46        7.99     33.61 o
   1   9  21      415.83      364.65     49.93 o
   2   9  21      215.65      278.45     53.59 o
   3   9  21      458.21      460.95     89.33 o
  -3  10  21      103.25       58.13     60.88 o
  -2  10  21      237.74      196.17     54.06 o
  -1  10  21      628.21      633.50     53.68 o
   0  10  21       51.23       50.49     36.26 o
   1  10  21      672.30      608.12     58.18 o
   2  10  21      257.37      376.82     56.70 o
   3  10  21      122.09      258.38     87.73 o
  -2  11  21      156.66      119.01     52.19 o
  -1  11  21      579.01      525.16     54.00 o
   0  11  21       23.49       15.70     44.43 o
   1  11  21      631.70      694.92     60.96 o
   2  11  21      123.96       97.90     62.31 o
  -2  12  21      222.55      230.33     56.31 o
  -1  12  21     1069.36     1102.43     67.30 o
   0  12  21      163.52      167.12     50.20 o
   1  12  21      954.09     1027.41     73.26 o
   2  12  21      200.28      225.04     80.23 o
  -2  13  21      139.55       97.89     55.39 o
  -1  13  21      338.55      336.61     51.54 o
   0  13  21       86.55       94.08     52.08 o
   1  13  21      379.53      350.17     58.62 o
   2  13  21      125.17      183.82     79.79 o
  -2  14  21      194.32      194.97     59.35 o
  -1  14  21      418.79      498.48     77.43 o
   0  14  21       52.60       28.74     52.04 o
   1  14  21      374.69      450.13     62.69 o
   2  14  21      118.95      170.42     63.66 o
  -1  15  21      671.58      684.03    102.69 o
   0  15  21      269.04      246.00     72.41 o
   1  15  21      684.70      800.68     98.17 o
   0  16  21      268.48      224.68     70.41 o
   0   0  22     6423.15     6497.60    253.46 o
   1   0  22      350.25      349.28     30.69 o
   2   0  22        0.06      -51.15     51.15 o
   3   0  22       11.67       41.01     47.17 o
  -3   1  22      139.40       48.08     47.53 o
  -2   1  22     2993.24     2804.77    103.50 o
  -1   1  22      505.56      570.69     34.81 o
   0   1  22      332.01      392.05     36.77 o
   1   1  22      488.72      513.40     33.96 o
   2   1  22     3130.23     3062.76    128.80 o
   3   1  22      121.18      119.25     45.64 o
  -3   2  22      125.58      169.41     58.49 o
  -2   2  22       85.57       51.99     34.61 o
  -1   2  22      270.35      287.21     30.11 o
   0   2  22      604.45      611.10     40.55 o
   1   2  22      250.17      316.07     36.34 o
   2   2  22      102.23       81.18     38.34 o
   3   2  22      160.64      112.95     59.59 o
  -3   3  22      465.19      459.83     64.91 o
  -2   3  22       28.86       52.42     37.08 o
  -1   3  22      872.73      961.78     58.89 o
   0   3  22      170.59      194.42     32.54 o
   1   3  22      836.41      944.61     64.00 o
   2   3  22       24.71       36.43     43.34 o
   3   3  22      522.07      471.98     60.83 o
  -3   4  22       74.97       37.75     90.82 o
  -2   4  22      274.73      276.10     46.74 o
  -1   4  22        3.17      -18.57     30.93 o
   0   4  22       24.11        1.55     33.04 o
   1   4  22        3.52       20.29     34.13 o
   2   4  22      245.58      161.02     59.69 o
   3   4  22       79.26      112.45     50.38 o
  -3   5  22      100.17       63.65     60.31 o
  -2   5  22     2947.57     2869.16    103.12 o
  -1   5  22       86.31       68.52     33.35 o
   0   5  22     3062.16     2948.27     85.39 o
   1   5  22      147.50       62.45     36.76 o
   2   5  22     3089.42     2944.99    147.76 o
   3   5  22      106.80       94.18     60.62 o
  -3   6  22       57.65       22.31     46.30 o
  -2   6  22       25.25       37.72     37.49 o
  -1   6  22       82.11       71.68     33.88 o
   0   6  22     5669.04     5637.59    144.64 o
   1   6  22       58.90       45.55     36.64 o
   2   6  22       28.72       42.44     49.25 o
   3   6  22       94.64       69.34     54.91 o
  -3   7  22      286.93      252.65    116.74 o
  -2   7  22     1997.86     1929.11     80.35 o
  -1   7  22      905.88      807.36     68.85 o
   0   7  22      616.54      664.95     44.89 o
   1   7  22     1011.79     1066.35    123.64 o
   2   7  22     2031.68     1974.75     93.88 o
   3   7  22      244.28      210.68     59.24 o
  -3   8  22       93.35       84.50     63.84 o
  -2   8  22       38.25       23.53     41.58 o
  -1   8  22      436.19      508.48     53.51 o
   0   8  22      608.32      693.43     45.78 o
   1   8  22      423.98      347.39     49.81 o
   2   8  22       34.76       67.13     49.53 o
   3   8  22       91.53       59.16     55.03 o
  -3   9  22       53.77       21.46     58.98 o
  -2   9  22      249.00      255.53     53.82 o
  -1   9  22      921.19      802.52     57.40 o
   0   9  22      492.42      612.12     46.71 o
   1   9  22      829.78      755.60     62.50 o
   2   9  22      237.21      190.56     54.78 o
   3   9  22       54.21       26.32     75.93 o
  -3  10  22       40.91      -31.20     56.80 o
  -2  10  22       37.19       37.64     49.69 o
  -1  10  22       54.63       62.28     43.60 o
   0  10  22     1357.00     1346.34     75.22 o
   1  10  22       61.05       58.57     48.35 o
   2  10  22       32.51       64.00     60.59 o
   3  10  22       50.24       49.58     80.95 o
  -2  11  22     1126.46     1233.52    104.08 o
  -1  11  22      283.76      282.57     49.15 o
   0  11  22      181.33      179.22     49.39 o
   1  11  22      256.45      163.02     63.82 o
   2  11  22     1081.21     1108.85     79.99 o
  -2  12  22       24.74       21.39     52.50 o
  -1  12  22      321.87      373.77     55.91 o
   0  12  22     1578.26     1627.82     85.94 o
   1  12  22      307.35      346.39     58.69 o
   2  12  22       16.43       28.24     80.54 o
  -2  13  22      338.78      324.00     62.16 o
  -1  13  22      865.50     1034.56    105.35 o
   0  13  22      100.96      124.56     53.08 o
   1  13  22      778.12      817.30     72.22 o
   2  13  22      332.56      358.89    138.45 o
  -1  14  22       55.20      -49.30     78.26 o
   0  14  22        0.63       10.54     66.53 o
   1  14  22       56.47       16.99     57.88 o
  -1  15  22       29.85      -20.93     74.01 o
   0  15  22       19.74        1.56     56.14 o
   1  15  22       31.55       -7.92    110.28 o
   1   0  23      922.58      940.74     43.95 o
   2   0  23        1.48      -39.71     39.71 o
   3   0  23      116.77      151.70     50.79 o
  -3   1  23      703.31      658.82     60.86 o
  -2   1  23      198.78      205.64     42.68 o
  -1   1  23       54.68       16.62     26.95 o
   0   1  23      107.82       67.52     35.75 o
   1   1  23       51.90       49.19     29.04 o
   2   1  23      204.03      169.35     42.49 o
   3   1  23      726.38      739.04     59.59 o
  -3   2  23      249.91      277.16     59.62 o
  -2   2  23      713.28      680.16     43.25 o
  -1   2  23     1368.08     1427.78     54.54 o
   0   2  23     1476.57     1488.37     60.95 o
   1   2  23     1226.14     1271.60     52.54 o
   2   2  23      761.46      758.27     70.13 o
   3   2  23      264.12      314.58     57.87 o
  -3   3  23      539.58      599.77     84.30 o
  -2   3  23      803.73      853.78     53.08 o
  -1   3  23     1024.16     1073.14     54.74 o
   0   3  23      569.46      630.77     42.76 o
   1   3  23     1273.73     1278.10     58.74 o
   2   3  23      801.04      849.77     56.12 o
   3   3  23      594.38      542.69     61.52 o
  -3   4  23      627.60      543.44     75.17 o
  -2   4  23      199.63      207.09     39.97 o
  -1   4  23     2993.86     2734.49     94.59 o
   0   4  23      113.54       90.54     33.36 o
   1   4  23     3053.29     2939.83    110.74 o
   2   4  23      167.35      113.37     43.50 o
   3   4  23      683.89      637.92     66.06 o
  -3   5  23       39.19      -68.98     77.45 o
  -2   5  23      137.07      132.04     40.92 o
  -1   5  23     2280.59     2283.96     83.76 o
   0   5  23      815.75      817.01     46.71 o
   1   5  23     2313.91     2449.83    162.27 o
   2   5  23      159.68      122.14     47.77 o
   3   5  23       26.62       29.10     55.22 o
  -3   6  23       59.47      -23.29     62.95 o
  -2   6  23       62.36       74.80     42.20 o
  -1   6  23      245.54      281.81     39.59 o
   0   6  23      291.10      355.94     37.89 o
   1   6  23      233.79      313.00     43.12 o
   2   6  23       81.06      114.87     49.66 o
   3   6  23       61.67      104.97     55.50 o
  -3   7  23       24.12      -42.82     55.43 o
  -2   7  23      312.85      305.34     48.14 o
  -1   7  23     1034.30     1124.66     61.44 o
   0   7  23      258.94      218.23     37.81 o
   1   7  23     1209.72     1294.75     65.47 o
   2   7  23      311.68      315.47     55.82 o
   3   7  23       16.56       39.20     54.52 o
  -3   8  23      238.15      233.91     61.46 o
  -2   8  23      571.15      622.12     53.26 o
  -1   8  23      874.56      933.32     58.83 o
   0   8  23        2.86       -4.33     35.36 o
   1   8  23      887.87      854.31     65.26 o
   2   8  23      520.61      566.99     63.60 o
   3   8  23      242.48      294.11     75.73 o
  -3   9  23      212.53      163.10     61.39 o
  -2   9  23      377.68      389.11     57.09 o
  -1   9  23     1161.96     1322.91    103.74 o
   0   9  23     2071.97     2079.45     98.42 o
   1   9  23     1051.22     1097.10     93.00 o
   2   9  23      353.61      322.36     60.96 o
   3   9  23      200.37      199.49    153.07 o
  -2  10  23      256.97      332.96     58.30 o
  -1  10  23      831.28      782.87     61.69 o
   0  10  23      123.29      106.60     40.04 o
   1  10  23      807.48      827.02     68.74 o
   2  10  23      275.72      324.57     59.95 o
  -2  11  23        7.83       29.25     54.55 o
  -1  11  23       15.07       -8.09     46.49 o
   0  11  23       41.34      103.76     50.69 o
   1  11  23       16.24       46.09     51.33 o
   2  11  23        2.08      -22.91     85.03 o
  -2  12  23       24.67      -53.44     54.84 o
  -1  12  23        2.86       -2.89     47.19 o
   0  12  23      178.93      226.72     54.17 o
   1  12  23        5.46       85.94     55.19 o
   2  12  23       22.42      -10.49     78.21 o
  -1  13  23        5.94      -65.56     68.45 o
   0  13  23      581.75      504.92     62.46 o
   1  13  23        6.84       -6.81     56.45 o
  -1  14  23      338.45      434.97     83.40 o
   0  14  23      529.57      497.22     65.97 o
   1  14  23      342.45      409.75     67.00 o
   0   0  24     7949.04     7694.07    298.38 o
   1   0  24       31.69       17.89     29.94 o
   2   0  24     1226.89     1264.10     66.10 o
   3   0  24       17.11      -28.76     48.41 o
  -3   1  24      105.97       74.54    113.33 o
  -2   1  24     1187.09     1171.53     72.46 o
  -1   1  24      383.78      428.91     38.63 o
   0   1  24       12.31        4.06     31.66 o
   1   1  24      395.04      404.23     42.93 o
   2   1  24     1293.76     1334.38     83.35 o
   3   1  24       77.98       57.83     68.23 o
  -3   2  24       69.48       77.85     54.19 o
  -2   2  24      281.87      264.41     46.29 o
  -1   2  24     1428.19     1557.25     57.05 o
   0   2  24       14.13       20.76     31.13 o
   1   2  24     1273.03     1390.84     66.00 o
   2   2  24      257.80      253.70     50.85 o
   3   2  24       70.80       55.81     55.67 o
  -3   3  24      163.14       76.30    113.60 o
  -2   3  24       26.56       63.42     41.20 o
  -1   3  24      170.80      227.72     37.50 o
   0   3  24      643.33      675.79     60.71 o
   1   3  24      158.72      198.00     43.84 o
   2   3  24       36.01       -4.78     54.62 o
   3   3  24      169.50      107.60     88.96 o
  -3   4  24      267.14      305.08     86.09 o
  -2   4  24      224.26      157.91     52.32 o
  -1   4  24      502.96      493.47     42.80 o
   0   4  24     3024.43     2928.02     98.22 o
   1   4  24      450.36      482.69     44.60 o
   2   4  24      205.82      205.68     60.16 o
   3   4  24      243.92      355.54     62.70 o
  -3   5  24      111.39      136.29     75.72 o
  -2   5  24      597.85      649.38     53.08 o
  -1   5  24      536.01      555.91     62.42 o
   0   5  24     1237.55     1189.83     57.87 o
   1   5  24      501.31      549.81     48.01 o
   2   5  24      572.11      613.66     60.13 o
   3   5  24      100.10       82.69     55.63 o
  -3   6  24       34.39      -48.87     66.37 o
  -2   6  24      735.50      798.28     67.23 o
  -1   6  24      321.95      392.99     42.51 o
   0   6  24      645.52      552.67     53.05 o
   1   6  24      342.34      332.92     45.56 o
   2   6  24      550.03      555.05     62.68 o
   3   6  24        8.50       -6.26     54.61 o
  -3   7  24       18.70      -68.48     80.40 o
  -2   7  24      372.45      408.88     50.49 o
  -1   7  24      654.35      612.08     48.18 o
   0   7  24      276.27      206.30     45.91 o
   1   7  24      596.06      566.24     52.77 o
   2   7  24      446.14      507.74     59.64 o
   3   7  24       13.50       27.92     57.00 o
  -3   8  24      449.79      464.74    101.42 o
  -2   8  24       53.31       78.16     45.45 o
  -1   8  24      169.98      119.00     40.05 o
   0   8  24      373.11      331.23     48.38 o
   1   8  24      194.39      148.03     52.48 o
   2   8  24       46.43       78.02     51.79 o
   3   8  24      432.34      440.07     67.58 o
  -2   9  24       71.37       74.64     51.75 o
  -1   9  24      112.09      136.46     46.63 o
   0   9  24       79.73       65.36     46.24 o
   1   9  24      114.69       97.35     53.36 o
   2   9  24       72.87      104.39     58.13 o
  -2  10  24      188.95      145.72     56.77 o
  -1  10  24      105.34      130.96     48.62 o
   0  10  24       37.77      131.47     58.26 o
   1  10  24      117.20      135.90     59.57 o
   2  10  24      227.40      251.65     62.98 o
  -2  11  24      361.04      348.47     59.70 o
  -1  11  24      457.03      518.21     58.47 o
   0  11  24      200.16      172.08     67.90 o
   1  11  24      499.05      488.79     62.58 o
   2  11  24      368.41      418.13     68.41 o
  -1  12  24       96.60       30.61     86.40 o
   0  12  24     1537.03     1622.52     89.98 o
   1  12  24      119.31      141.82     67.57 o
  -1  13  24      196.75      205.72     76.50 o
   0  13  24       61.20      107.44     56.80 o
   1  13  24      214.23      227.80     64.65 o
   0  14  24       48.62       44.19     57.95 o
   1   0  25      905.97      997.91     67.63 o
   2   0  25      174.56      203.14     45.98 o
   3   0  25       24.03       26.38     61.73 o
  -3   1  25      395.55      267.39     71.04 o
  -2   1  25      217.60      167.90     54.17 o
  -1   1  25       82.04       97.81     36.59 o
   0   1  25       81.95       85.81     47.45 o
   1   1  25       45.97       23.19     31.68 o
   2   1  25      277.95      290.62     70.90 o
   3   1  25      351.67      301.06     65.37 o
  -3   2  25      111.18       31.56     61.31 o
  -2   2  25      333.27      331.21     49.55 o
  -1   2  25      261.47      288.66     40.85 o
   0   2  25      129.74       92.22     34.65 o
   1   2  25      258.59      291.45     41.04 o
   2   2  25      273.20      325.97     48.56 o
   3   2  25      108.31      127.40     60.00 o
  -3   3  25      255.11      222.19     65.19 o
  -2   3  25     1009.99      916.43     62.58 o
  -1   3  25       95.56       79.27     37.78 o
   0   3  25        7.63      -13.88     34.63 o
   1   3  25      133.82      180.97     41.96 o
   2   3  25     1065.29     1043.87     73.29 o
   3   3  25      229.51      209.70     61.34 o
  -3   4  25       74.79      -11.17    123.79 o
  -2   4  25      332.61      369.37     46.85 o
  -1   4  25      221.07      211.31     38.20 o
   0   4  25     2124.77     2055.82     79.45 o
   1   4  25      238.59      234.84     54.37 o
   2   4  25      286.45      363.28     55.61 o
   3   4  25       80.42      -14.62     58.58 o
  -3   5  25      303.70      165.82     73.84 o
  -2   5  25       59.07       93.52     44.40 o
  -1   5  25      853.33      791.63     53.16 o
   0   5  25      624.66      669.16     47.39 o
   1   5  25      847.88      934.49     59.01 o
   2   5  25       37.21       22.07     52.38 o
   3   5  25      310.08      335.16     65.39 o
  -3   6  25      135.51      144.05     73.57 o
  -2   6  25      568.11      582.97     53.77 o
  -1   6  25      119.53       85.07     38.99 o
   0   6  25      136.71      163.37     46.08 o
   1   6  25       66.39       49.14     44.39 o
   2   6  25      471.89      432.97     61.45 o
   3   6  25      116.45      126.76     77.21 o
  -2   7  25      298.80      318.04     48.59 o
  -1   7  25      893.65      801.01     54.90 o
   0   7  25     1167.11     1185.98     70.67 o
   1   7  25      946.75      940.05     70.09 o
   2   7  25      268.24      337.61     60.72 o
  -2   8  25      233.76      266.83     50.14 o
  -1   8  25      487.75      476.25     48.12 o
   0   8  25     1624.41     1560.61     82.13 o
   1   8  25      508.94      427.14     61.57 o
   2   8  25      198.06      286.56     64.03 o
  -2   9  25      227.63      162.12     54.28 o
  -1   9  25      578.37      624.57     96.12 o
   0   9  25      643.39      710.70     61.17 o
   1   9  25      528.78      607.21     74.42 o
   2   9  25      226.74      333.91     63.24 o
  -2  10  25      302.75      273.80     77.85 o
  -1  10  25      149.47      155.43     52.34 o
   0  10  25       38.72      181.78     65.04 o
   1  10  25      138.95      251.31     59.72 o
   2  10  25      341.40      306.57     66.76 o
  -2  11  25       67.82       41.91     56.10 o
  -1  11  25      188.14      138.63     54.29 o
   0  11  25      683.82      717.08     82.26 o
   1  11  25      152.01      126.39     59.06 o
   2  11  25       71.36      101.99     75.40 o
  -1  12  25      153.48      107.91     65.61 o
   0  12  25       13.14      -47.26     61.60 o
   1  12  25      148.73      105.77     96.70 o
   0  13  25      118.82      136.38     71.63 o
   0   0  26      284.78      263.23     61.91 o
   1   0  26      192.00      230.38     39.92 o
   2   0  26        0.14       29.70     55.79 o
   3   0  26      239.62      122.47     82.35 o
  -3   1  26       28.83      -46.48     68.73 o
  -2   1  26      472.80      465.54     52.39 o
  -1   1  26     1599.19     1699.37     72.93 o
   0   1  26      939.01     1005.87     55.81 o
   1   1  26     1515.08     1664.94     87.15 o
   2   1  26      491.07      522.33     55.07 o
   3   1  26       61.21       56.96     61.86 o
  -3   2  26       25.56       16.41     57.04 o
  -2   2  26       51.74       -0.79     44.36 o
  -1   2  26      841.11      841.35     76.68 o
   0   2  26       38.13       28.83     36.25 o
   1   2  26      776.41      761.34    101.37 o
   2   2  26       39.68        5.04     47.14 o
   3   2  26       27.09       95.66     60.60 o
  -3   3  26      559.39      607.67     67.15 o
  -2   3  26      151.20      131.42     48.11 o
  -1   3  26     1564.28     1609.65     70.05 o
   0   3  26        1.68        1.71     36.95 o
   1   3  26     1579.27     1565.75     83.59 o
   2   3  26      136.84       54.29     48.86 o
   3   3  26      547.67      594.98     70.28 o
  -3   4  26      299.23      365.93     76.18 o
  -2   4  26      132.07      164.84     44.48 o
  -1   4  26      404.65      376.84     51.92 o
   0   4  26      259.93      264.10     60.87 o
   1   4  26      383.52      434.48     56.73 o
   2   4  26      141.99      125.06     53.56 o
   3   4  26      294.15      248.00     63.27 o
  -2   5  26      714.97      697.06     57.43 o
  -1   5  26       21.06      -20.56     39.50 o
   0   5  26     1098.14     1089.80     93.79 o
   1   5  26       54.92       59.71     42.66 o
   2   5  26      686.11      688.00     67.85 o
  -2   6  26        6.74       75.00     46.30 o
  -1   6  26      540.73      494.29     47.36 o
   0   6  26       54.78       39.33     45.39 o
   1   6  26      557.87      600.16     55.68 o
   2   6  26        1.67        3.92     52.91 o
  -2   7  26       70.93       40.12     46.29 o
  -1   7  26      197.02      227.07     44.98 o
   0   7  26      223.47      238.20     50.98 o
   1   7  26      157.40      226.59     55.39 o
   2   7  26      124.36      128.29     58.02 o
  -2   8  26      103.39       73.07     51.98 o
  -1   8  26      368.34      359.76     47.87 o
   0   8  26       67.06       15.71     48.35 o
   1   8  26      308.86      421.86     63.43 o
   2   8  26      124.06      147.55     62.56 o
  -2   9  26       26.22      -29.02     54.14 o
  -1   9  26      606.83      580.44     59.87 o
   0   9  26      233.33      188.30     55.27 o
   1   9  26      603.62      630.63    116.16 o
   2   9  26       31.83      112.88     61.35 o
  -2  10  26       21.21       18.69     55.53 o
  -1  10  26       87.87      125.45     55.10 o
   0  10  26      140.92      135.29     66.60 o
   1  10  26       99.49      124.81     61.68 o
   2  10  26       24.54       54.76     62.20 o
  -1  11  26       72.68       31.32     53.82 o
   0  11  26       45.11       95.65    130.20 o
   1  11  26       48.26       36.64     60.26 o
  -1  12  26      115.77      184.77     75.51 o
   0  12  26       40.97       32.56     68.34 o
   1  12  26      134.16       84.47     63.10 o
   1   0  27      316.22      277.08     53.50 o
   2   0  27      362.28      465.82     56.08 o
   3   0  27      126.30       24.28     78.31 o
  -3   1  27       56.63       26.44     57.59 o
  -2   1  27       70.23       66.33     48.23 o
  -1   1  27      643.73      722.23     52.15 o
   0   1  27     2805.61     2842.33    100.14 o
   1   1  27      639.85      663.27     66.55 o
   2   1  27       48.45       18.64     48.16 o
   3   1  27       49.30        1.57     65.95 o
  -2   2  27      368.45      346.01     51.53 o
  -1   2  27      106.01       53.41     38.97 o
   0   2  27       82.69       54.68     39.87 o
   1   2  27      121.08      247.63     54.82 o
   2   2  27      295.71      252.15     53.43 o
  -2   3  27      332.78      290.82     52.34 o
  -1   3  27       41.69       11.23     40.13 o
   0   3  27      381.29      436.59     61.40 o
   1   3  27       33.55      -12.72     52.17 o
   2   3  27      331.09      360.34     55.72 o
  -2   4  27      457.78      492.48     66.56 o
  -1   4  27      253.79      142.40     40.67 o
   0   4  27      847.97      897.04     69.77 o
   1   4  27      210.82      213.90     58.07 o
   2   4  27      430.95      392.22     62.07 o
  -2   5  27      184.31      222.00     50.84 o
  -1   5  27      752.06      823.65     54.83 o
   0   5  27      660.87      697.83     61.04 o
   1   5  27      668.42      731.80     72.53 o
   2   5  27      201.26      217.39     58.51 o
  -2   6  27      519.86      534.89     56.77 o
  -1   6  27      103.62       45.61     40.25 o
   0   6  27      236.52      211.84     53.56 o
   1   6  27      120.03      150.74     58.07 o
   2   6  27      537.44      580.54     67.82 o
  -2   7  27       49.94       25.56     54.86 o
  -1   7  27      173.67      138.84     46.13 o
   0   7  27      166.46       91.24     53.53 o
   1   7  27      188.13      164.37     68.29 o
   2   7  27       51.90       94.85     59.17 o
  -2   8  27      103.00      123.77     51.77 o
  -1   8  27       14.80       60.86     50.51 o
   0   8  27      902.70      853.77     69.34 o
   1   8  27       28.60       60.60     57.40 o
   2   8  27      149.72      198.26     65.26 o
  -1   9  27        4.33      -63.46     70.80 o
   0   9  27       67.88       97.07     55.03 o
   1   9  27        0.10        3.41     57.07 o
  -1  10  27      379.89      488.78    101.56 o
   0  10  27      220.17      376.71     79.33 o
   1  10  27      398.58      515.55     75.59 o
  -1  11  27       51.07       54.00     55.65 o
   0  11  27     1367.76     1474.32    109.23 o
   1  11  27       50.75       -6.37     60.88 o
   0   0  28      443.70      512.58     69.41 o
   1   0  28        0.56        6.15     62.52 o
   2   0  28       28.99       50.39     49.75 o
  -2   1  28       44.23       98.84     91.85 o
  -1   1  28      185.26      190.64     45.07 o
   0   1  28        1.19       84.54     41.17 o
   1   1  28      205.43      289.35     59.73 o
   2   1  28       47.31       59.69     52.78 o
  -2   2  28       48.97       37.06     61.49 o
  -1   2  28        2.33      -26.08     42.57 o
   0   2  28      145.17      147.58     43.37 o
   1   2  28        2.97       17.49     53.43 o
   2   2  28       68.42       68.76     52.22 o
  -2   3  28       54.47        1.83     58.95 o
  -1   3  28      536.46      634.09     51.88 o
   0   3  28       27.50       10.93     38.93 o
   1   3  28      575.36      606.59    117.93 o
   2   3  28       44.49       48.21     53.08 o
  -2   4  28      197.91      177.97     64.14 o
  -1   4  28     1456.10     1538.21     88.00 o
   0   4  28      130.72       18.09     50.18 o
   1   4  28     1416.43     1436.27    101.79 o
   2   4  28      210.46      215.90     60.21 o
  -2   5  28       63.90       75.49     62.31 o
  -1   5  28      282.35      269.31     48.74 o
   0   5  28       51.95      -15.93     50.74 o
   1   5  28      260.22      130.84     60.53 o
   2   5  28       70.88      126.13     59.63 o
  -2   6  28       96.29      170.37     52.60 o
  -1   6  28      130.41       57.59     73.31 o
   0   6  28      336.49      338.17     57.57 o
   1   6  28      132.66      146.27     61.75 o
   2   6  28      107.36      191.24    107.35 o
  -2   7  28       35.99      125.06     50.81 o
  -1   7  28      244.14      242.30     48.80 o
   0   7  28      106.62       30.74     58.97 o
   1   7  28      313.95      292.22    123.21 o
   2   7  28       52.27       52.38     67.70 o
  -1   8  28     1566.51     1628.86     89.25 o
   0   8  28       60.56       97.01     69.59 o
   1   8  28     1506.41     1723.42    116.95 o
  -1   9  28      447.76      424.46    138.13 o
   0   9  28        1.56      -56.43     68.01 o
   1   9  28      409.32      298.77     81.21 o
  -1  10  28      110.85       12.11     58.21 o
   0  10  28      514.24      583.88    132.29 o
   1  10  28      106.97      177.66     74.45 o
   1   0  29      610.98      752.38     71.92 o
   2   0  29      624.75      640.93     79.48 o
  -2   1  29      117.06      179.01     68.08 o
  -1   1  29      442.37      347.05     61.14 o
   0   1  29     1614.26     1684.08     75.46 o
   1   1  29      448.55      536.29     64.97 o
   2   1  29      121.45      151.52     69.21 o
  -2   2  29      250.93      207.83     66.60 o
  -1   2  29       75.62       54.59     45.44 o
   0   2  29      180.07      187.23     44.93 o
   1   2  29       45.18      -14.13     57.71 o
   2   2  29      300.50      339.19     69.90 o
  -2   3  29      185.12      160.13     66.08 o
  -1   3  29      109.81      192.41     47.77 o
   0   3  29      286.10      304.01     53.44 o
   1   3  29      107.17      120.95     58.61 o
   2   3  29      193.81      177.09     82.26 o
  -2   4  29      189.14      148.03     66.99 o
  -1   4  29      208.73      137.87     73.37 o
   0   4  29      436.54      420.81     59.46 o
   1   4  29      188.30      208.36     60.41 o
   2   4  29      193.29      251.85     79.90 o
  -2   5  29       48.12       -7.07     75.80 o
  -1   5  29      307.66      282.13     50.37 o
   0   5  29      684.71      763.99     68.47 o
   1   5  29      313.87      365.05     64.86 o
   2   5  29       58.45       44.90     60.40 o
  -1   6  29       39.77       91.42     48.52 o
   0   6  29       30.45       38.81     65.23 o
   1   6  29       49.46       31.14    100.13 o
  -1   7  29        5.59       23.12     55.22 o
   0   7  29       58.37      122.88     67.71 o
   1   7  29        5.73       13.09     74.05 o
  -1   8  29      104.15      129.17     78.94 o
   0   8  29       50.46       35.81     56.52 o
   1   8  29      104.67      182.44     89.79 o
   0   9  29      148.33      142.40     93.21 o
   0   0  30       61.78      113.48     67.37 o
   1   0  30        1.44       82.73     57.56 o
   2   0  30        0.30      -56.00     64.65 o
  -2   1  30      320.46      320.08     71.79 o
  -1   1  30      537.85      517.68     66.14 o
   0   1  30       87.81      174.87     47.58 o
   1   1  30      522.78      585.76     71.13 o
   2   1  30      342.04      321.50     71.89 o
  -2   2  30       86.90       99.71     68.01 o
  -1   2  30      125.23      170.83     58.84 o
   0   2  30        9.17       49.24     45.08 o
   1   2  30      152.71      174.46     68.07 o
   2   2  30       99.81      180.47     70.25 o
  -2   3  30       19.96      -41.15     63.59 o
  -1   3  30      544.76      590.36     56.87 o
   0   3  30      449.77      445.13     63.20 o
   1   3  30      503.61      524.85     72.29 o
   2   3  30       19.24       41.81     77.39 o
  -1   4  30      149.18      149.55     50.83 o
   0   4  30       77.11       97.65     57.02 o
   1   4  30      124.86      130.17     62.89 o
  -1   5  30       78.54       61.30     49.39 o
   0   5  30      893.85      905.93     74.23 o
   1   5  30       81.06       93.08     62.33 o
  -1   6  30       61.29       32.08     61.32 o
   0   6  30       74.68       26.51     57.03 o
   1   6  30       55.34      132.98     76.78 o
  -1   7  30      145.96      147.14     61.10 o
   0   7  30      456.40      519.12     92.29 o
   1   7  30      133.74      188.35     84.00 o
   0   8  30       27.02        1.33     61.36 o
   1   0  31      583.08      601.75     73.69 o
  -1   1  31       96.56      142.94     69.98 o
   0   1  31       28.77       20.83     46.41 o
   1   1  31      113.46      133.43     60.14 o
  -1   2  31      280.76      481.71     69.09 o
   0   2  31       73.74       10.99     59.87 o
   1   2  31      279.89      205.35     63.73 o
  -1   3  31       54.23       21.12     48.89 o
   0   3  31       88.26       69.56     59.25 o
   1   3  31       49.47       94.12     66.34 o
  -1   4  31      346.68      366.75     57.96 o
   0   4  31      505.79      643.39     71.81 o
   1   4  31      331.58      376.88     71.34 o
  -1   5  31      179.89      200.31     51.86 o
   0   5  31      404.48      404.56     81.38 o
   1   5  31      210.98      200.53     65.93 o
   0   6  31      111.26      179.47     60.83 o
   0   0  32     1696.99     1821.26    118.86 o
   1   0  32        2.92      114.68     64.66 o
  -1   1  32       31.50       97.34     63.16 o
   0   1  32        2.79       21.46     80.68 o
   1   1  32       46.33       14.39     72.43 o
  -1   2  32      284.14      341.16     68.16 o
   0   2  32       12.58      100.46     59.61 o
   1   2  32      341.92      401.15     71.15 o
   0   3  32       81.09       78.92     61.42 o
   0   4  32      620.02      698.85     73.53 o
 
